# Supplementary material for: Mulloidichthys flavolineatus flavicaudus Fernandez-Silva & Randall (Perciformes, Mullidae), a new subspecies of goatfish from the Red Sea and Arabian Sea
Source: Zookeys. 2016 Jul 14;(605):131–57. doi: 10.3897/zookeys.605.8060 (PMC4978075; doi:10.3897/zookeys.605.8060)
Supplement: XML Treatment for Mulloidichthys flavolineatus flavicaudus [file zookeys.605.8060-treatment1.xml]

<!DOCTYPE tp:taxon-treatment
  PUBLIC "-//TaxonX//DTD Taxonomic Treatment Publishing DTD v0 20100105//EN" "tax-treatment-NSO.dtd">
<tp:taxon-treatment xmlns:tp="http://www.plazi.org/taxpub"><tp:treatment-meta><kwd-group><label>Taxon classification</label><kwd><named-content content-type="kingdom">Animalia</named-content></kwd><kwd><named-content content-type="order">Perciformes</named-content></kwd><kwd><named-content content-type="family">Mullidae</named-content></kwd></kwd-group><mixed-citation publication-type="journal"><person-group><name><surname>Fernandez-Silva</surname><given-names>Iria</given-names></name><name><surname>Randall</surname><given-names>John E.</given-names></name><name><surname>Golani</surname><given-names>Daniel</given-names></name><name><surname>Bogorodsky</surname><given-names>Sergey V.</given-names></name></person-group><article-title><italic><tp:taxon-name><tp:taxon-name-part taxon-name-part-type="genus">Mulloidichthys</tp:taxon-name-part> <tp:taxon-name-part taxon-name-part-type="species">flavolineatus</tp:taxon-name-part> <tp:taxon-name-part taxon-name-part-type="subspecies">flavicaudus</tp:taxon-name-part></tp:taxon-name></italic> Fernandez-Silva &amp; Randall (<tp:taxon-name><tp:taxon-name-part taxon-name-part-type="order">Perciformes</tp:taxon-name-part></tp:taxon-name>, <tp:taxon-name><tp:taxon-name-part taxon-name-part-type="family">Mullidae</tp:taxon-name-part></tp:taxon-name>), a new subspecies of goatfish from the Red Sea and Arabian Sea</article-title><source>Zookeys</source><day>14</day><month>7</month><year>2016</year><volume>2016</volume><issue>605</issue><fpage>131</fpage><lpage>157</lpage><pub-id pub-id-type="doi">10.3897/zookeys.605.8060</pub-id></mixed-citation></tp:treatment-meta><tp:nomenclature><tp:taxon-name>
            <tp:taxon-name-part taxon-name-part-type="genus">Mulloidichthys</tp:taxon-name-part>
            <tp:taxon-name-part taxon-name-part-type="species">flavolineatus</tp:taxon-name-part>
            <tp:taxon-name-part taxon-name-part-type="subspecies">flavicaudus</tp:taxon-name-part>
            <object-id xmlns:xlink="http://www.w3.org/1999/xlink" content-type="zoobank" xlink:type="simple">http://zoobank.org/779C9D55-B037-4548-A717-F5C33BC1ACD5</object-id>
            <object-id xmlns:xlink="http://www.w3.org/1999/xlink" content-type="vernacular-name" xlink:type="simple">Yellowtail Goatfish</object-id>
          </tp:taxon-name><tp:taxon-authority>Fernandez-Silva &amp; Randall</tp:taxon-authority><tp:taxon-status xmlns:xlink="http://www.w3.org/1999/xlink" xlink:type="simple">subsp. n.</tp:taxon-status><xref ref-type="fig" rid="F4">Figures 4</xref><xref ref-type="fig" rid="F7">, 7</xref><xref ref-type="fig" rid="F8">, 8</xref><xref ref-type="fig" rid="F9">, 9</xref><xref ref-type="fig" rid="F10">, 10</xref><xref ref-type="fig" rid="F13">, 13</xref><xref ref-type="fig" rid="F14">(holotype), 14</xref><xref ref-type="table" rid="T1">; Tables 1</xref><xref ref-type="table" rid="T2">, 2</xref><xref ref-type="table" rid="T3">, 3</xref><xref ref-type="table" rid="T4">, 4.</xref><tp:nomenclature-citation-list><tp:nomenclature-citation><tp:taxon-name>
                <tp:taxon-name-part taxon-name-part-type="genus">Mulloides</tp:taxon-name-part> <tp:taxon-name-part taxon-name-part-type="species">flavolineatus</tp:taxon-name-part></tp:taxon-name><comment>(non Lacepède, 1801): <xref ref-type="bibr" rid="B10">Dor 1984</xref>: 161 (Red Sea listed); Ben-Tuvia and Kissil 1988: 3 (Gulf of Aqaba); <xref ref-type="bibr" rid="B20">Goren and Dor 1994</xref>: 44 (Red Sea listed); <xref ref-type="bibr" rid="B8">Debelius 1998</xref>: 112 (Egypt).</comment></tp:nomenclature-citation><tp:nomenclature-citation><tp:taxon-name>
                <tp:taxon-name-part taxon-name-part-type="genus">Mulloidichthys</tp:taxon-name-part> <tp:taxon-name-part taxon-name-part-type="species">flavolineatus</tp:taxon-name-part></tp:taxon-name><comment>(non Lacepède, 1801): <xref ref-type="bibr" rid="B34">Randall 1995</xref>: 239 (Oman); <xref ref-type="bibr" rid="B21">Khalaf and Disi 1997</xref>: 117 (Jordan); <xref ref-type="bibr" rid="B47">Zajonz et al. 2000</xref>: 155 (Socotra); <xref ref-type="bibr" rid="B26">Lieske and Myers 2004</xref>: 123 (Mangrove Bay, El Quseir); <xref ref-type="bibr" rid="B18">Golani and Bogorodsky 2010</xref>: 35 (Red Sea listed); <xref ref-type="bibr" rid="B13">Field 2013</xref>: 47 (Gulf of Oman).</comment></tp:nomenclature-citation></tp:nomenclature-citation-list></tp:nomenclature><tp:treatment-sec sec-type="Holotype" id="SECID0EIWAE"><title>Holotype.</title><p>
            <named-content xmlns:xlink="http://www.w3.org/1999/xlink" content-type="dwc:institutional_code" xlink:type="simple">SMF</named-content> 35486 [ex <named-content xmlns:xlink="http://www.w3.org/1999/xlink" content-type="dwc:institutional_code" xlink:type="simple">SMF</named-content> 24824], 142 mm <abbrev xmlns:xlink="http://www.w3.org/1999/xlink" xlink:title="standard length" id="ABBRID0EEXAE" xlink:type="simple">SL</abbrev>, Red Sea, Sudan, Sanganeb Atoll (<named-content xmlns:xlink="http://www.w3.org/1999/xlink" content-type="dwc:verbatimCoordinates" xlink:type="simple"><named-content content-type="geo-json" specific-use="{&#34;type&#34;:&#34;Point&#34;,&#34;coordinates&#34;:[37.233333,19.650000]}" id="NCID0EOXAE" xlink:type="simple">19°39'N; 37°14'E</named-content></named-content>), April 1991, coll. F. Krupp, V. Neumann &amp; T. Paulus.</p></tp:treatment-sec><tp:treatment-sec sec-type="Paratypes" id="SECID0ETXAE"><title>Paratypes.</title><p>
            <named-content xmlns:xlink="http://www.w3.org/1999/xlink" content-type="dwc:institutional_code" xlink:type="simple">SMF</named-content> 24818, 6: 106–125 mm <abbrev xmlns:xlink="http://www.w3.org/1999/xlink" xlink:title="standard length" id="ABBRID0EEYAE" xlink:type="simple">SL</abbrev>, Red Sea, Sudan, Sanganeb Atoll (<named-content xmlns:xlink="http://www.w3.org/1999/xlink" content-type="dwc:verbatimCoordinates" xlink:type="simple"><named-content content-type="geo-json" specific-use="{&#34;type&#34;:&#34;Point&#34;,&#34;coordinates&#34;:[37.233333,19.650000]}" id="NCID0EOYAE" xlink:type="simple">19°39'N; 37°14'E</named-content></named-content>), April 1991, coll. F. Krupp, V. Neumann &amp; T. Paulus; <named-content xmlns:xlink="http://www.w3.org/1999/xlink" content-type="dwc:institutional_code" xlink:type="simple">USNM</named-content> 221124, 181 mm <abbrev xmlns:xlink="http://www.w3.org/1999/xlink" xlink:title="standard length" id="ABBRID0EXYAE" xlink:type="simple">SL</abbrev>, Red Sea, Egypt, off “ancient site” of Koseir along reef in cove ca. 5 km north of Koseir town (<named-content xmlns:xlink="http://www.w3.org/1999/xlink" content-type="dwc:verbatimCoordinates" xlink:type="simple"><named-content content-type="geo-json" specific-use="{&#34;type&#34;:&#34;Point&#34;,&#34;coordinates&#34;:[34.266667,26.133333]}" id="NCID0EBZAE" xlink:type="simple">26°8'N; 34°16'E</named-content></named-content>), 8 Jan 1965, coll. H. A. Fehlmann; <named-content xmlns:xlink="http://www.w3.org/1999/xlink" content-type="dwc:institutional_code" xlink:type="simple">HUJ</named-content> 9985, 3: 73–93.5 mm <abbrev xmlns:xlink="http://www.w3.org/1999/xlink" xlink:title="standard length" id="ABBRID0EOZAE" xlink:type="simple">SL</abbrev>, Red Sea, Gulf of Suez, El Kura, a few km south of Dahab (<named-content xmlns:xlink="http://www.w3.org/1999/xlink" content-type="dwc:verbatimCoordinates" xlink:type="simple"><named-content content-type="geo-json" specific-use="{&#34;type&#34;:&#34;Point&#34;,&#34;coordinates&#34;:[34.480278,28.201111]}" id="NCID0EYZAE" xlink:type="simple">28°12'04"N; 34°28'49"E</named-content></named-content>); <named-content xmlns:xlink="http://www.w3.org/1999/xlink" content-type="dwc:institutional_code" xlink:type="simple">CAS</named-content> 237352, 4: 107–147 mm <abbrev xmlns:xlink="http://www.w3.org/1999/xlink" xlink:title="standard length" id="ABBRID0EI1AE" xlink:type="simple">SL</abbrev>, Red Sea, Saudi Arabia, Thuwal, inner Fesar (<named-content xmlns:xlink="http://www.w3.org/1999/xlink" content-type="dwc:verbatimCoordinates" xlink:type="simple"><named-content content-type="geo-json" specific-use="{&#34;type&#34;:&#34;Point&#34;,&#34;coordinates&#34;:[39.028611,22.230556]}" id="NCID0ES1AE" xlink:type="simple">22°13'50"N; 39°01'43"E</named-content></named-content>), 18 April 2014, coll. P. Saenz-Agudelo; <named-content xmlns:xlink="http://www.w3.org/1999/xlink" content-type="dwc:institutional_code" xlink:type="simple">BPBM</named-content> 41246 [ex <named-content xmlns:xlink="http://www.w3.org/1999/xlink" content-type="dwc:institutional_code" xlink:type="simple">CAS</named-content> 237352], 102 mm <abbrev xmlns:xlink="http://www.w3.org/1999/xlink" xlink:title="standard length" id="ABBRID0EK2AE" xlink:type="simple">SL</abbrev>, same data as preceding.</p></tp:treatment-sec><tp:treatment-sec sec-type="type material" id="SECID0ER2AE"><title>Non-type material.</title><p>
            <bold>Gulf of Suez</bold>: <named-content xmlns:xlink="http://www.w3.org/1999/xlink" content-type="dwc:institutional_code" xlink:type="simple">HUJ</named-content> 5635, 107 mm <abbrev xmlns:xlink="http://www.w3.org/1999/xlink" xlink:title="standard length" id="ABBRID0EB3AE" xlink:type="simple">SL</abbrev>, A-Tur. <bold>Gulf of Aqaba</bold>: <named-content xmlns:xlink="http://www.w3.org/1999/xlink" content-type="dwc:institutional_code" xlink:type="simple">BPBM</named-content> 19843, 4: 114–122 mm <abbrev xmlns:xlink="http://www.w3.org/1999/xlink" xlink:title="standard length" id="ABBRID0ES3AE" xlink:type="simple">SL</abbrev>, Nuweiba; <named-content xmlns:xlink="http://www.w3.org/1999/xlink" content-type="dwc:institutional_code" xlink:type="simple">CAS</named-content> 58876, 252 mm <abbrev xmlns:xlink="http://www.w3.org/1999/xlink" xlink:title="standard length" id="ABBRID0EE4AE" xlink:type="simple">SL</abbrev>, Eilat; <named-content xmlns:xlink="http://www.w3.org/1999/xlink" content-type="dwc:institutional_code" xlink:type="simple">CAS</named-content> 206715, 133 mm <abbrev xmlns:xlink="http://www.w3.org/1999/xlink" xlink:title="standard length" id="ABBRID0EW4AE" xlink:type="simple">SL</abbrev>, Eilat; <named-content xmlns:xlink="http://www.w3.org/1999/xlink" content-type="dwc:institutional_code" xlink:type="simple">CAS</named-content> 206726, 198 mm <abbrev xmlns:xlink="http://www.w3.org/1999/xlink" xlink:title="standard length" id="ABBRID0EI5AE" xlink:type="simple">SL</abbrev>, Eilat; <named-content xmlns:xlink="http://www.w3.org/1999/xlink" content-type="dwc:institutional_code" xlink:type="simple">CAS</named-content> 206736, 167 mm <abbrev xmlns:xlink="http://www.w3.org/1999/xlink" xlink:title="standard length" id="ABBRID0E15AE" xlink:type="simple">SL</abbrev>, Eilat; <named-content xmlns:xlink="http://www.w3.org/1999/xlink" content-type="dwc:institutional_code" xlink:type="simple">HUJ</named-content> 5905, 2: 128–144 mm <abbrev xmlns:xlink="http://www.w3.org/1999/xlink" xlink:title="standard length" id="ABBRID0EJ6AE" xlink:type="simple">SL</abbrev>, Eilat; <named-content xmlns:xlink="http://www.w3.org/1999/xlink" content-type="dwc:institutional_code" xlink:type="simple">HUJ</named-content> 20216, 4: 107–110 mm <abbrev xmlns:xlink="http://www.w3.org/1999/xlink" xlink:title="standard length" id="ABBRID0EY6AE" xlink:type="simple">SL</abbrev> (poor condition), Eilat; <named-content xmlns:xlink="http://www.w3.org/1999/xlink" content-type="dwc:institutional_code" xlink:type="simple">HUJ</named-content> 8315, 169 mm <abbrev xmlns:xlink="http://www.w3.org/1999/xlink" xlink:title="standard length" id="ABBRID0EIAAG" xlink:type="simple">SL</abbrev>, Ras Muhammed; <named-content xmlns:xlink="http://www.w3.org/1999/xlink" content-type="dwc:institutional_code" xlink:type="simple">HUJ</named-content> 8543, 108 mm <abbrev xmlns:xlink="http://www.w3.org/1999/xlink" xlink:title="standard length" id="ABBRID0EXAAG" xlink:type="simple">SL</abbrev>, Ras Muhammed; <named-content xmlns:xlink="http://www.w3.org/1999/xlink" content-type="dwc:institutional_code" xlink:type="simple">HUJ</named-content> 8658, 2: 164–235 mm <abbrev xmlns:xlink="http://www.w3.org/1999/xlink" xlink:title="standard length" id="ABBRID0EGBAG" xlink:type="simple">SL</abbrev>, Nabq; <named-content xmlns:xlink="http://www.w3.org/1999/xlink" content-type="dwc:institutional_code" xlink:type="simple">HUJ</named-content> 8645, 3: 159–177 mm <abbrev xmlns:xlink="http://www.w3.org/1999/xlink" xlink:title="standard length" id="ABBRID0EVBAG" xlink:type="simple">SL</abbrev>, Sanafir Island; <named-content xmlns:xlink="http://www.w3.org/1999/xlink" content-type="dwc:institutional_code" xlink:type="simple">HUJ</named-content> 11663, 109 mm <abbrev xmlns:xlink="http://www.w3.org/1999/xlink" xlink:title="standard length" id="ABBRID0EECAG" xlink:type="simple">SL</abbrev>, Eilat; <named-content xmlns:xlink="http://www.w3.org/1999/xlink" content-type="dwc:institutional_code" xlink:type="simple">HUJ</named-content> 8642, 243 mm <abbrev xmlns:xlink="http://www.w3.org/1999/xlink" xlink:title="standard length" id="ABBRID0ETCAG" xlink:type="simple">SL</abbrev>, Nabek. <bold>Sudan</bold>: <named-content xmlns:xlink="http://www.w3.org/1999/xlink" content-type="dwc:institutional_code" xlink:type="simple">SMF</named-content> 24821, 203 mm <abbrev xmlns:xlink="http://www.w3.org/1999/xlink" xlink:title="standard length" id="ABBRID0EHDAG" xlink:type="simple">SL</abbrev>, Sanganeb Atoll; <named-content xmlns:xlink="http://www.w3.org/1999/xlink" content-type="dwc:institutional_code" xlink:type="simple">SMF</named-content> 24823, 13: 97.5–161 mm <abbrev xmlns:xlink="http://www.w3.org/1999/xlink" xlink:title="standard length" id="ABBRID0EZDAG" xlink:type="simple">SL</abbrev>, Sanganeb Atoll.</p></tp:treatment-sec><tp:treatment-sec sec-type="diagnosis" id="SECID0EAEAG"><title>Diagnosis.</title><p>Body elongate, the depth at first dorsal-fin origin 4.1–4.5 in <abbrev xmlns:xlink="http://www.w3.org/1999/xlink" xlink:title="standard length" id="ABBRID0EGEAG" xlink:type="simple">SL</abbrev>; head moderately compressed, the length 3.0–3.3 in <abbrev xmlns:xlink="http://www.w3.org/1999/xlink" xlink:title="standard length" id="ABBRID0ENEAG" xlink:type="simple">SL</abbrev>; snout long, slightly blunt. Barbels usually not reaching a vertical at posterior margin of preopercle, their length 4.1-5.0 in <abbrev xmlns:xlink="http://www.w3.org/1999/xlink" xlink:title="standard length" id="ABBRID0EUEAG" xlink:type="simple">SL</abbrev>. Eye diameter 10.3–13.5 in <abbrev xmlns:xlink="http://www.w3.org/1999/xlink" xlink:title="standard length" id="ABBRID0E2EAG" xlink:type="simple">SL</abbrev>. Pectoral-fin rays 16–18. Gill-raker counts 25–28 (usually 26 or 27); lateral-line scales 37–38. Caudal fin yellowish to yellow. [Diagnosis based on the Red Sea proper population, i.e. excluding the Gulf of Aqaba, see remarks].</p></tp:treatment-sec><tp:treatment-sec sec-type="description" id="SECID0ECFAG"><title>Description.</title><p>Meristics are provided in Tables <xref ref-type="table" rid="T1">1</xref> &amp; <xref ref-type="table" rid="T2">2</xref> and measurements as % of <abbrev xmlns:xlink="http://www.w3.org/1999/xlink" xlink:title="standard length" id="ABBRID0EQFAG" xlink:type="simple">SL</abbrev> in Table <xref ref-type="table" rid="T4">4</xref> and Fig. <xref ref-type="fig" rid="F14">14</xref>. Below, morphometric ratios are given as ratios of <abbrev xmlns:xlink="http://www.w3.org/1999/xlink" xlink:title="standard length" id="ABBRID0E6FAG" xlink:type="simple">SL</abbrev> for the holotype and in parentheses for selected paratypes (n=7), except where indicated.</p><fig id="F13" position="float" orientation="portrait"><label>Figure 13.</label><caption><p>Preserved holotype of <italic><tp:taxon-name><tp:taxon-name-part taxon-name-part-type="genus">Mulloidichthys</tp:taxon-name-part> <tp:taxon-name-part taxon-name-part-type="species">flavolineatus</tp:taxon-name-part> <tp:taxon-name-part taxon-name-part-type="subspecies">flavicaudus</tp:taxon-name-part></tp:taxon-name></italic> subsp. n., <named-content xmlns:xlink="http://www.w3.org/1999/xlink" content-type="dwc:institutional_code" xlink:type="simple">SMF</named-content> 35486 [ex <named-content xmlns:xlink="http://www.w3.org/1999/xlink" content-type="dwc:institutional_code" xlink:type="simple">SMF</named-content> 24824], 142 mm <abbrev xmlns:xlink="http://www.w3.org/1999/xlink" xlink:title="standard length" id="ABBRID0ERHAG" xlink:type="simple">SL</abbrev>, Sanganeb Atoll, Sudan, Red Sea. Photo by John E. Randall.</p></caption><graphic xmlns:xlink="http://www.w3.org/1999/xlink" xlink:href="zookeys-605-131-g013.jpg" position="float" orientation="portrait" xlink:type="simple" id="oo_95807.jpg"/></fig><fig id="F14" position="float" orientation="portrait"><label>Figure 14.</label><caption><p>Comparison of head length, eye diameter, and barbel length in <abbrev xmlns:xlink="http://www.w3.org/1999/xlink" xlink:title="standard length" id="ABBRID0EFIAG" xlink:type="simple">SL</abbrev> among regions and against <abbrev xmlns:xlink="http://www.w3.org/1999/xlink" xlink:title="standard length" id="ABBRID0EMIAG" xlink:type="simple">SL</abbrev> in <italic><tp:taxon-name><tp:taxon-name-part taxon-name-part-type="genus">Mulloidichthys</tp:taxon-name-part> <tp:taxon-name-part taxon-name-part-type="species">flavolineatus</tp:taxon-name-part> <tp:taxon-name-part taxon-name-part-type="subspecies">flavolineatus</tp:taxon-name-part></tp:taxon-name></italic> and <italic><tp:taxon-name><tp:taxon-name-part taxon-name-part-type="genus">Mulloidichthys</tp:taxon-name-part> <tp:taxon-name-part taxon-name-part-type="species">flavolineatus</tp:taxon-name-part> <tp:taxon-name-part taxon-name-part-type="subspecies">flavicaudus</tp:taxon-name-part></tp:taxon-name></italic> subsp. n. Below, measurements against <abbrev xmlns:xlink="http://www.w3.org/1999/xlink" xlink:title="standard length" id="ABBRID0ENJAG" xlink:type="simple">SL</abbrev>. These colors identify the region of origin of each individual following the scheme in the upper panel. These are the same data as in Table <xref ref-type="table" rid="T3">3</xref>.</p></caption><graphic xmlns:xlink="http://www.w3.org/1999/xlink" xlink:href="zookeys-605-131-g014.jpg" position="float" orientation="portrait" xlink:type="simple" id="oo_95808.jpg"/></fig><table-wrap id="T1" position="float" orientation="portrait"><label>Table 1.</label><caption><p>Lateral-line scale counts of <italic><tp:taxon-name><tp:taxon-name-part taxon-name-part-type="genus">Mulloidichthys</tp:taxon-name-part> <tp:taxon-name-part taxon-name-part-type="species">flavolineatus</tp:taxon-name-part></tp:taxon-name></italic> subspp. In bold, counts for the holotype of <italic><tp:taxon-name><tp:taxon-name-part taxon-name-part-type="genus">Mulloidichthys</tp:taxon-name-part> <tp:taxon-name-part taxon-name-part-type="species">flavolineatus</tp:taxon-name-part> <tp:taxon-name-part taxon-name-part-type="subspecies">flavicaudus</tp:taxon-name-part></tp:taxon-name></italic> subsp. n.</p></caption><table id="TID0E1CBG" rules="all"><tbody><tr><th rowspan="1" colspan="1"/><th rowspan="1" colspan="1"/><th rowspan="1" colspan="1">37</th><th rowspan="1" colspan="1">38</th><th rowspan="1" colspan="1">39</th><th rowspan="1" colspan="1">40</th><th rowspan="1" colspan="1">mean</th></tr><tr><td rowspan="2" colspan="1">
              <italic><tp:taxon-name><tp:taxon-name-part taxon-name-part-type="genus">Mulloidichthys</tp:taxon-name-part> <tp:taxon-name-part taxon-name-part-type="species">flavolineatus</tp:taxon-name-part> <tp:taxon-name-part taxon-name-part-type="subspecies">flavicaudus</tp:taxon-name-part></tp:taxon-name></italic> subsp. n.</td><td rowspan="1" colspan="1">Gulf of Aqaba</td><td rowspan="1" colspan="1">12</td><td rowspan="1" colspan="1">10</td><td rowspan="1" colspan="1">1</td><td rowspan="1" colspan="1"/><td rowspan="1" colspan="1">37.5</td></tr><tr><td rowspan="1" colspan="1">Red Sea off Sudan &amp; Saudi Arabia</td><td rowspan="1" colspan="1">
              <bold>18</bold>
            </td><td rowspan="1" colspan="1">5</td><td rowspan="1" colspan="1"/><td rowspan="1" colspan="1"/><td rowspan="1" colspan="1">37.2</td></tr><tr><td rowspan="1" colspan="1">†</td><td rowspan="1" colspan="1">Maldives</td><td rowspan="1" colspan="1">2</td><td rowspan="1" colspan="1">4</td><td rowspan="1" colspan="1"/><td rowspan="1" colspan="1"/><td rowspan="1" colspan="1">37.7</td></tr><tr><td rowspan="4" colspan="1">
              <italic><tp:taxon-name><tp:taxon-name-part taxon-name-part-type="genus">Mulloidichthys</tp:taxon-name-part> <tp:taxon-name-part taxon-name-part-type="species">flavolineatus</tp:taxon-name-part> <tp:taxon-name-part taxon-name-part-type="subspecies">flavolineatus</tp:taxon-name-part></tp:taxon-name></italic>
            </td><td rowspan="1" colspan="1">Islands of Western Indian Ocean ‡</td><td rowspan="1" colspan="1">5</td><td rowspan="1" colspan="1">5</td><td rowspan="1" colspan="1">4</td><td rowspan="1" colspan="1"/><td rowspan="1" colspan="1">37.9</td></tr><tr><td rowspan="1" colspan="1">East Indies §</td><td rowspan="1" colspan="1">4</td><td rowspan="1" colspan="1">24</td><td rowspan="1" colspan="1">5</td><td rowspan="1" colspan="1"/><td rowspan="1" colspan="1">38.0</td></tr><tr><td rowspan="1" colspan="1">Islands of Oceania (except Hawai‘i) |</td><td rowspan="1" colspan="1">3</td><td rowspan="1" colspan="1">26</td><td rowspan="1" colspan="1">7</td><td rowspan="1" colspan="1"/><td rowspan="1" colspan="1">38.1</td></tr><tr><td rowspan="1" colspan="1">Hawaiian Islands &amp; Johnston Atoll</td><td rowspan="1" colspan="1">2</td><td rowspan="1" colspan="1">16</td><td rowspan="1" colspan="1">6</td><td rowspan="1" colspan="1">1</td><td rowspan="1" colspan="1">38.2</td></tr></tbody></table><table-wrap-foot><fn><p>† Both subspecies may overlap and interbreed in Maldives</p></fn><fn><p>‡ Chagos Archipelago and Mauritius</p></fn><fn><p>§ Indonesia, Papua New Guinea, Philippines and Solomon Islands</p></fn><fn><p>| Wake, Minami-Tori Shima, Mariana Islands, Marquesas Islands, Phoenix Islands, Samoa Islands and Rapa</p></fn></table-wrap-foot></table-wrap><table-wrap id="T2" position="float" orientation="portrait"><label>Table 2.</label><caption><p>Total gill-raker counts of <italic><tp:taxon-name><tp:taxon-name-part taxon-name-part-type="genus">Mulloidichthys</tp:taxon-name-part> <tp:taxon-name-part taxon-name-part-type="species">flavolineatus</tp:taxon-name-part></tp:taxon-name></italic>. In bold, counts for the holotype of <italic><tp:taxon-name><tp:taxon-name-part taxon-name-part-type="genus">Mulloidichthys</tp:taxon-name-part> <tp:taxon-name-part taxon-name-part-type="species">flavolineatus</tp:taxon-name-part> <tp:taxon-name-part taxon-name-part-type="subspecies">flavicaudus</tp:taxon-name-part></tp:taxon-name></italic> subsp. n.</p></caption><table id="TID0EDMBG" rules="all"><tbody><tr><th rowspan="1" colspan="1"/><th rowspan="1" colspan="1"/><th rowspan="1" colspan="1">25</th><th rowspan="1" colspan="1">26</th><th rowspan="1" colspan="1">27</th><th rowspan="1" colspan="1">28</th><th rowspan="1" colspan="1">29</th><th rowspan="1" colspan="1">30</th><th rowspan="1" colspan="1">mean</th></tr><tr><td rowspan="2" colspan="1">
              <italic><tp:taxon-name><tp:taxon-name-part taxon-name-part-type="genus">Mulloidichthys</tp:taxon-name-part> <tp:taxon-name-part taxon-name-part-type="species">flavolineatus</tp:taxon-name-part> <tp:taxon-name-part taxon-name-part-type="subspecies">flavicaudus</tp:taxon-name-part></tp:taxon-name></italic> subsp. n.</td><td rowspan="1" colspan="1">Gulf of Aqaba</td><td rowspan="1" colspan="1">3</td><td rowspan="1" colspan="1">6</td><td rowspan="1" colspan="1">8</td><td rowspan="1" colspan="1">2</td><td rowspan="1" colspan="1">4</td><td rowspan="1" colspan="1"/><td rowspan="1" colspan="1">26.9</td></tr><tr><td rowspan="1" colspan="1">Red Sea off Sudan &amp; Saudi Arabia</td><td rowspan="1" colspan="1">4</td><td rowspan="1" colspan="1">
              <bold>5</bold>
            </td><td rowspan="1" colspan="1">11</td><td rowspan="1" colspan="1">2</td><td rowspan="1" colspan="1"/><td rowspan="1" colspan="1"/><td rowspan="1" colspan="1">26.5</td></tr><tr><td rowspan="1" colspan="1">†</td><td rowspan="1" colspan="1">Maldives</td><td rowspan="1" colspan="1"/><td rowspan="1" colspan="1">1</td><td rowspan="1" colspan="1">3</td><td rowspan="1" colspan="1">2</td><td rowspan="1" colspan="1">0</td><td rowspan="1" colspan="1"/><td rowspan="1" colspan="1">27.2</td></tr><tr><td rowspan="4" colspan="1">
              <italic><tp:taxon-name><tp:taxon-name-part taxon-name-part-type="genus">Mulloidichthys</tp:taxon-name-part> <tp:taxon-name-part taxon-name-part-type="species">flavolineatus</tp:taxon-name-part> <tp:taxon-name-part taxon-name-part-type="subspecies">flavolineatus</tp:taxon-name-part></tp:taxon-name></italic>
            </td><td rowspan="1" colspan="1">Islands of Western Indian Ocean ‡</td><td rowspan="1" colspan="1"/><td rowspan="1" colspan="1"/><td rowspan="1" colspan="1">4</td><td rowspan="1" colspan="1">2</td><td rowspan="1" colspan="1">2</td><td rowspan="1" colspan="1"/><td rowspan="1" colspan="1">27.8</td></tr><tr><td rowspan="1" colspan="1">East Indies §</td><td rowspan="1" colspan="1"/><td rowspan="1" colspan="1">3</td><td rowspan="1" colspan="1">11</td><td rowspan="1" colspan="1">12</td><td rowspan="1" colspan="1">7</td><td rowspan="1" colspan="1"/><td rowspan="1" colspan="1">27.7</td></tr><tr><td rowspan="1" colspan="1">Islands of Oceania (except Hawai‘i) |</td><td rowspan="1" colspan="1"/><td rowspan="1" colspan="1"/><td rowspan="1" colspan="1">12</td><td rowspan="1" colspan="1">18</td><td rowspan="1" colspan="1">11</td><td rowspan="1" colspan="1">3</td><td rowspan="1" colspan="1">28.4</td></tr><tr><td rowspan="1" colspan="1">Hawaiian Islands &amp; Johnston Atoll</td><td rowspan="1" colspan="1"/><td rowspan="1" colspan="1"/><td rowspan="1" colspan="1">2</td><td rowspan="1" colspan="1">3</td><td rowspan="1" colspan="1">10</td><td rowspan="1" colspan="1">3</td><td rowspan="1" colspan="1">28.8</td></tr></tbody></table><table-wrap-foot><fn><p>† Both subspecies may overlap and interbreed in Maldives</p></fn><fn><p>‡ Chagos Archipelago and Mauritius</p></fn><fn><p>§ Indonesia, Papua New Guinea, Philippines and Solomon Islands</p></fn><fn><p>| Wake, Minami-Tori Shima, Mariana Islands, Marquesas Islands, Phoenix Islands, Samoa Islands and Rapa</p></fn></table-wrap-foot></table-wrap><!--PageBreak--><p>Body elongate, its depth at first dorsal-fin origin 4.1 (4.2–4.5), and maximum width 6.7 (6.5–7.3), head length 3.2 (3.0–3.3, n=27), snout length 6.9 (6.8–7.7), orbit diameter 13.0 (10.3–13.5, n=27), barbel length 4.5 (4.2–5.1, n=27), caudal-peduncle length 4.8 (4.6–5.1), caudal-peduncle depth 11.6 (11.4–12.0), pelvic-fin length 4.9 (4.7–5.3), pectoral-fin length 4.8 (4.7–5.1), longest anal ray 7.5 (7.2–7.7), longest dorsal spine 4.8 (4.6–5.1), longest dorsal ray 7.2 (7.2–7.8).</p><p>Mouth small, maxilla not reaching a vertical at front of orbit, upper-jaw length 12.3 (12.2–13.9) in <abbrev xmlns:xlink="http://www.w3.org/1999/xlink" xlink:title="standard length" id="ABBRID0ER1AG" xlink:type="simple">SL</abbrev>; jaws with small conical teeth, in two rows with teeth more irregularly placed between both rows; no teeth on the vomer and palatines; anterior nostril small, elliptical, two-thirds eye diameter in front of eye; posterior nostril small, elliptical, at dorsoanterior corner of orbit; opercular spine flat, at mid-eye height.</p><!--PageBreak--><p>Scales very finely ctenoid; head fully scaled; scales on the base of caudal fin, other fins without scales; dorsal fin behind the vertical at fourth lateral line scale, origin of second dorsal above 18th (17th in some paratypes) scale. Pored scales on lateral line with many branching tubules.</p><!--PageBreak--><!--PageBreak--><!--PageBreak--></tp:treatment-sec><tp:treatment-sec sec-type="Color" id="SECID0E41AG"><title>Color.</title><p>Color in life silvery white to yellowish, slightly darker over lateral line; margin of each scale on upper half of body darker than scale. Yellow stripe on side of body at level of eye, from posterior margin of orbit to caudal-fin base, bordered by a narrow whitish stripe (stripe sometimes slightly blue); the stripe usually containing a black spot above posterior part of pectoral fins (under the first dorsal fin), sometimes faint due to fading, stripe anterior to spot occasionally indistinct; barbels white; dorsal fins usually transparent, sometimes first dorsal fin with yellowish tinge; pectoral, anal, and pelvic fins whitish, translucent; caudal fin yellowish or yellow. Color when fresh often pink and all fins yellow. Uniformly creamy white in preservative.</p></tp:treatment-sec><tp:treatment-sec sec-type="etymology" id="SECID0EC2AG"><title>Etymology.</title><p>
            <italic><tp:taxon-name><tp:taxon-name-part taxon-name-part-type="genus">Mulloidichthys</tp:taxon-name-part> <tp:taxon-name-part taxon-name-part-type="species">flavolineatus</tp:taxon-name-part> <tp:taxon-name-part taxon-name-part-type="subspecies">flavicaudus</tp:taxon-name-part></tp:taxon-name></italic> subsp. n. is named in reference to the yellow color of the caudal fin, in contrast to the whitish gray color of the caudal fin of <italic><tp:taxon-name><tp:taxon-name-part taxon-name-part-type="genus">Mulloidichthys</tp:taxon-name-part> <tp:taxon-name-part taxon-name-part-type="species">flavolineatus</tp:taxon-name-part> <tp:taxon-name-part taxon-name-part-type="subspecies">flavolineatus</tp:taxon-name-part></tp:taxon-name></italic>.</p></tp:treatment-sec><tp:treatment-sec sec-type="distribution" id="SECID0EC3AG"><title>Distribution.</title><p>
            <italic><tp:taxon-name><tp:taxon-name-part taxon-name-part-type="genus">Mulloidichthys</tp:taxon-name-part> <tp:taxon-name-part taxon-name-part-type="species">flavolineatus</tp:taxon-name-part> <tp:taxon-name-part taxon-name-part-type="subspecies">flavicaudus</tp:taxon-name-part></tp:taxon-name></italic> subsp. n. is restricted to the NW Indian Ocean biogeographic province, where it ranges from various locations in the Red Sea (including the Gulf of Aqaba), the Gulf of Tadjoura, the Gulf of Aden, and Socotra (Fig. <xref ref-type="fig" rid="F9">9</xref>). <italic><tp:taxon-name><tp:taxon-name-part taxon-name-part-type="genus">Mulloidichthys</tp:taxon-name-part> <tp:taxon-name-part taxon-name-part-type="species">flavolineatus</tp:taxon-name-part> <tp:taxon-name-part taxon-name-part-type="subspecies">flavicaudus</tp:taxon-name-part></tp:taxon-name></italic> subsp. n. has extended its range to Oman (Fig. <xref ref-type="fig" rid="F11">11</xref>) and probably to the Maldives (Fig. <xref ref-type="fig" rid="F12">12</xref>), where it has encountered the western distribution of <italic><tp:taxon-name><tp:taxon-name-part taxon-name-part-type="genus">Mulloidichthys</tp:taxon-name-part> <tp:taxon-name-part taxon-name-part-type="species">flavolineatus</tp:taxon-name-part> <tp:taxon-name-part taxon-name-part-type="subspecies">flavolineatus</tp:taxon-name-part></tp:taxon-name></italic>. Underwater photographs of fish with yellow and gray caudal fins suggest overlap and interbreeding by the two subspecies. <xref ref-type="bibr" rid="B7">Carpenter et al. (1997)</xref> included <italic><tp:taxon-name><tp:taxon-name-part taxon-name-part-type="genus">Mulloidichthys</tp:taxon-name-part> <tp:taxon-name-part taxon-name-part-type="species">flavolineatus</tp:taxon-name-part></tp:taxon-name></italic> in their catalog of fishes of the Arabian Gulf. They did not cite any voucher specimens, and the photo they used is from Mauritius.</p></tp:treatment-sec><tp:treatment-sec sec-type="remarks" id="SECID0EJ5AG"><title>Remarks.</title><p>The population of <italic><tp:taxon-name><tp:taxon-name-part taxon-name-part-type="genus">Mulloidichthys</tp:taxon-name-part> <tp:taxon-name-part taxon-name-part-type="species">flavolineatus</tp:taxon-name-part> <tp:taxon-name-part taxon-name-part-type="subspecies">flavicaudus</tp:taxon-name-part></tp:taxon-name></italic> subsp. n. in the Gulf of Aqaba differs from that in the Red Sea proper by having smaller eyes (11.0–15.8 in <abbrev xmlns:xlink="http://www.w3.org/1999/xlink" xlink:title="standard length" id="ABBRID0E35AG" xlink:type="simple">SL</abbrev>) and shorter head (3.0–3.6) (Tables <xref ref-type="table" rid="T1">1</xref>, <xref ref-type="table" rid="T2">2</xref> and <xref ref-type="table" rid="T3">3</xref>). It occasionally also has higher lateral-line scales counts (37–38, occasionally 39) and higher gill-raker counts (25–29).</p><table-wrap id="T3" position="float" orientation="portrait"><label>Table 3.</label><caption><p>Comparison of Head Length, Eye Diameter, and Barbel Length in subspecies of <italic><tp:taxon-name><tp:taxon-name-part taxon-name-part-type="genus">Mulloidichthys</tp:taxon-name-part> <tp:taxon-name-part taxon-name-part-type="species">flavolineatus</tp:taxon-name-part></tp:taxon-name></italic>. Ranges and mean values (in brackets) are given for each ratio.</p></caption><table id="TID0EFYBG" rules="all"><tbody><tr><th rowspan="1" colspan="1"/><th rowspan="1" colspan="1">Locality</th><th rowspan="1" colspan="1">Standard length (mm) and number of specimens</th><th rowspan="1" colspan="1">Head length in standard length</th><th rowspan="1" colspan="1">Eye diameter in standard length</th><th rowspan="1" colspan="1">Barbel length in standard length</th></tr><tr><td rowspan="2" colspan="1">
              <italic><tp:taxon-name><tp:taxon-name-part taxon-name-part-type="genus">Mulloidichthys</tp:taxon-name-part> <tp:taxon-name-part taxon-name-part-type="species">flavolineatus</tp:taxon-name-part> <tp:taxon-name-part taxon-name-part-type="subspecies">flavicaudus</tp:taxon-name-part></tp:taxon-name></italic> subsp. n.</td><td rowspan="1" colspan="1">Gulf of Aqaba</td><td rowspan="1" colspan="1">107–252 (n=23)</td><td rowspan="1" colspan="1">3.0–3.6 (3.3)</td><td rowspan="1" colspan="1">11.0–15.8 (13.4)</td><td rowspan="1" colspan="1">4.1–5.2 (4.7)</td></tr><tr><td rowspan="1" colspan="1">Red Sea ‡</td><td rowspan="1" colspan="1">97.5–203 (n=28)</td><td rowspan="1" colspan="1">3.0–3.2 (3.1)</td><td rowspan="1" colspan="1">10.2–13.5 (11.3)</td><td rowspan="1" colspan="1">4.2–4.8 (4.5)</td></tr><tr><td rowspan="1" colspan="1">†</td><td rowspan="1" colspan="1">Maldives</td><td rowspan="1" colspan="1">85.5–144 (n=6)</td><td rowspan="1" colspan="1">2.8–3.3 (3.2)</td><td rowspan="1" colspan="1">10.1–11.8 (10.7)</td><td rowspan="1" colspan="1">3.7–4.8 (4.4)</td></tr><tr><td rowspan="5" colspan="1">
              <italic><tp:taxon-name><tp:taxon-name-part taxon-name-part-type="genus">Mulloidichthys</tp:taxon-name-part> <tp:taxon-name-part taxon-name-part-type="species">flavolineatus</tp:taxon-name-part> <tp:taxon-name-part taxon-name-part-type="subspecies">flavolineatus</tp:taxon-name-part></tp:taxon-name></italic>
            </td><td rowspan="1" colspan="1">Indian Ocean §</td><td rowspan="1" colspan="1">120–192 (n=12)</td><td rowspan="1" colspan="1">3.0–3.3 (3.1)</td><td rowspan="1" colspan="1">10.5–11.7 (11.0)</td><td rowspan="1" colspan="1">4.2–5.1 (4.5)</td></tr><tr><td rowspan="1" colspan="1">East Indies |</td><td rowspan="1" colspan="1">98–255 (n=34)</td><td rowspan="1" colspan="1">3.1–3.5 (3.3)</td><td rowspan="1" colspan="1">10.3–14.0 (12.5)</td><td rowspan="1" colspan="1">4.3–5.6 (4.9)</td></tr><tr><td rowspan="1" colspan="1">Micronesia ¶</td><td rowspan="1" colspan="1">75–230 (n=26)</td><td rowspan="1" colspan="1">3.1–3.8 (3.3)</td><td rowspan="1" colspan="1">10.4–14.4 (11.9)</td><td rowspan="1" colspan="1">4.2–5.9 (5.0)</td></tr><tr><td rowspan="1" colspan="1">South Pacific #</td><td rowspan="1" colspan="1">81–198 (n=26)</td><td rowspan="1" colspan="1">2.9–3.4 (3.2)</td><td rowspan="1" colspan="1">10.2–12.8 (11.9)</td><td rowspan="1" colspan="1">4.3–5.2 (4.7)</td></tr><tr><td rowspan="1" colspan="1">Hawaiian Is. ††</td><td rowspan="1" colspan="1">83–288 (n=16)</td><td rowspan="1" colspan="1">3.1–3.7 (3.3)</td><td rowspan="1" colspan="1">10.4–15.6 (12.9)</td><td rowspan="1" colspan="1">4.0–6.0 (5.1)</td></tr></tbody></table><table-wrap-foot><fn><p>† Both subspecies may overlap and interbreed in Maldives</p></fn><fn><p>‡ Off Sudan and Saudi Arabia</p></fn><fn><p>§ Chagos Archipelago and Mauritius</p></fn><fn><p>| Indonesia, Papua New Guinea, Philippines, and Solomon Islands</p></fn><fn><p>¶ Wake, Minami-Tori Shima and Mariana Islands</p></fn><fn><p># Marquesas Islands, Phoenix Islands, Samoa Islands and Rapa</p></fn><fn><p>†† Including Johnston Atoll</p></fn></table-wrap-foot></table-wrap><table-wrap id="T4" position="float" orientation="portrait"><label>Table 4.</label><caption><p>Proportional measurements of type specimens of <italic><tp:taxon-name><tp:taxon-name-part taxon-name-part-type="genus">Mulloidichthys</tp:taxon-name-part> <tp:taxon-name-part taxon-name-part-type="species">flavolineatus</tp:taxon-name-part> <tp:taxon-name-part taxon-name-part-type="subspecies">flavicaudus</tp:taxon-name-part></tp:taxon-name></italic> subsp. n. and of comparative material of <italic><tp:taxon-name><tp:taxon-name-part taxon-name-part-type="genus">Mulloidichthys</tp:taxon-name-part> <tp:taxon-name-part taxon-name-part-type="species">flavolineatus</tp:taxon-name-part> <tp:taxon-name-part taxon-name-part-type="subspecies">flavolineatus</tp:taxon-name-part></tp:taxon-name></italic> as percentages of the standard length.</p></caption><table id="TID0EYBAI" rules="all"><tbody><tr><td rowspan="1" colspan="1"/><td rowspan="1" colspan="8">
              <bold><italic><tp:taxon-name><tp:taxon-name-part taxon-name-part-type="genus">Mulloidichthys</tp:taxon-name-part> <tp:taxon-name-part taxon-name-part-type="species">flavolineatus</tp:taxon-name-part> <tp:taxon-name-part taxon-name-part-type="subspecies">flavicaudus</tp:taxon-name-part></tp:taxon-name></italic> subsp. n.</bold>
            </td><td rowspan="1" colspan="4">
              <bold><italic><tp:taxon-name><tp:taxon-name-part taxon-name-part-type="genus">Mulloidichthys</tp:taxon-name-part> <tp:taxon-name-part taxon-name-part-type="species">flavolineatus</tp:taxon-name-part> <tp:taxon-name-part taxon-name-part-type="subspecies">flavolineatus</tp:taxon-name-part></tp:taxon-name></italic></bold>
            </td></tr><tr><td rowspan="1" colspan="1"/><td rowspan="1" colspan="8">
              <bold>Sudan</bold>
            </td><td rowspan="1" colspan="3">
              <bold>Mauritius</bold>
            </td><td rowspan="1" colspan="1">
              <bold>Johnston Atoll</bold>
            </td></tr><tr><td rowspan="1" colspan="1"/><td rowspan="1" colspan="1">
              <bold>Holotype</bold>
            </td><td rowspan="1" colspan="1"/><td rowspan="1" colspan="1"/><td rowspan="1" colspan="1"/><td rowspan="1" colspan="1"/><td rowspan="1" colspan="1"/><td rowspan="1" colspan="1"/><td rowspan="1" colspan="1"/><td rowspan="1" colspan="1">
              <bold>Neotype</bold>
            </td><td rowspan="1" colspan="1"/><td rowspan="1" colspan="1"/><td rowspan="1" colspan="1"/></tr><tr><td rowspan="1" colspan="1"/><td rowspan="1" colspan="1">
                    <named-content xmlns:xlink="http://www.w3.org/1999/xlink" content-type="dwc:institutional_code" xlink:type="simple">SMF</named-content> 35486</td><td rowspan="1" colspan="1">
                    <named-content xmlns:xlink="http://www.w3.org/1999/xlink" content-type="dwc:institutional_code" xlink:type="simple">SMF</named-content> 24818-1</td><td rowspan="1" colspan="1">
                    <named-content xmlns:xlink="http://www.w3.org/1999/xlink" content-type="dwc:institutional_code" xlink:type="simple">SMF</named-content> 24818-2</td><td rowspan="1" colspan="1">
                    <named-content xmlns:xlink="http://www.w3.org/1999/xlink" content-type="dwc:institutional_code" xlink:type="simple">SMF</named-content> 24818-3</td><td rowspan="1" colspan="1">
                    <named-content xmlns:xlink="http://www.w3.org/1999/xlink" content-type="dwc:institutional_code" xlink:type="simple">SMF</named-content> 24818-4</td><td rowspan="1" colspan="1">
                    <named-content xmlns:xlink="http://www.w3.org/1999/xlink" content-type="dwc:institutional_code" xlink:type="simple">SMF</named-content> 24818-5</td><td rowspan="1" colspan="1">
                    <named-content xmlns:xlink="http://www.w3.org/1999/xlink" content-type="dwc:institutional_code" xlink:type="simple">SMF</named-content> 24818-6</td><td rowspan="1" colspan="1">
                    <named-content xmlns:xlink="http://www.w3.org/1999/xlink" content-type="dwc:institutional_code" xlink:type="simple">USNM</named-content> 221124</td><td rowspan="1" colspan="1">
                    <named-content xmlns:xlink="http://www.w3.org/1999/xlink" content-type="dwc:institutional_code" xlink:type="simple">BPBM</named-content> 20135</td><td rowspan="1" colspan="1">
                    <named-content xmlns:xlink="http://www.w3.org/1999/xlink" content-type="dwc:institutional_code" xlink:type="simple">BPBM</named-content> 41252–1</td><td rowspan="1" colspan="1">
                    <named-content xmlns:xlink="http://www.w3.org/1999/xlink" content-type="dwc:institutional_code" xlink:type="simple">BPBM</named-content> 41252–2</td><td rowspan="1" colspan="1">
                    <named-content xmlns:xlink="http://www.w3.org/1999/xlink" content-type="dwc:institutional_code" xlink:type="simple">BPBM</named-content> 7520</td></tr><tr><td rowspan="1" colspan="1">Standard length (mm)</td><td rowspan="1" colspan="1">142</td><td rowspan="1" colspan="1">125</td><td rowspan="1" colspan="1">120</td><td rowspan="1" colspan="1">118</td><td rowspan="1" colspan="1">111</td><td rowspan="1" colspan="1">108</td><td rowspan="1" colspan="1">106</td><td rowspan="1" colspan="1">181</td><td rowspan="1" colspan="1">162</td><td rowspan="1" colspan="1">120</td><td rowspan="1" colspan="1">135</td><td rowspan="1" colspan="1">166</td></tr><tr><td rowspan="1" colspan="1">Body depth</td><td rowspan="1" colspan="1">24.3</td><td rowspan="1" colspan="1">23.1</td><td rowspan="1" colspan="1">23.2</td><td rowspan="1" colspan="1">24.1</td><td rowspan="1" colspan="1">22.8</td><td rowspan="1" colspan="1">22.1</td><td rowspan="1" colspan="1">22.2</td><td rowspan="1" colspan="1">22.1</td><td rowspan="1" colspan="1">22.2</td><td rowspan="1" colspan="1">22.1</td><td rowspan="1" colspan="1">22.0</td><td rowspan="1" colspan="1">25.1</td></tr><tr><td rowspan="1" colspan="1">Body width</td><td rowspan="1" colspan="1">14.9</td><td rowspan="1" colspan="1">14.9</td><td rowspan="1" colspan="1">15.3</td><td rowspan="1" colspan="1">14.4</td><td rowspan="1" colspan="1">14.5</td><td rowspan="1" colspan="1">13.6</td><td rowspan="1" colspan="1">13.9</td><td rowspan="1" colspan="1">15.1</td><td rowspan="1" colspan="1">13.1</td><td rowspan="1" colspan="1">12.3</td><td rowspan="1" colspan="1">9.6</td><td rowspan="1" colspan="1">14.2</td></tr><tr><td rowspan="1" colspan="1">Head length</td><td rowspan="1" colspan="1">31.3</td><td rowspan="1" colspan="1">33.2</td><td rowspan="1" colspan="1">32.6</td><td rowspan="1" colspan="1">32.3</td><td rowspan="1" colspan="1">31.9</td><td rowspan="1" colspan="1">32.1</td><td rowspan="1" colspan="1">30.9</td><td rowspan="1" colspan="1">32.1</td><td rowspan="1" colspan="1">30.6</td><td rowspan="1" colspan="1">31.5</td><td rowspan="1" colspan="1">32.2</td><td rowspan="1" colspan="1">33.2</td></tr><tr><td rowspan="1" colspan="1">Snout length</td><td rowspan="1" colspan="1">14.4</td><td rowspan="1" colspan="1">14.4</td><td rowspan="1" colspan="1">13.9</td><td rowspan="1" colspan="1">13.5</td><td rowspan="1" colspan="1">14.7</td><td rowspan="1" colspan="1">13.2</td><td rowspan="1" colspan="1">13</td><td rowspan="1" colspan="1">14.4</td><td rowspan="1" colspan="1">14.5</td><td rowspan="1" colspan="1">13.1</td><td rowspan="1" colspan="1">13.5</td><td rowspan="1" colspan="1">15.2</td></tr><tr><td rowspan="1" colspan="1">Orbit diameter</td><td rowspan="1" colspan="1">7.7</td><td rowspan="1" colspan="1">9.3</td><td rowspan="1" colspan="1">9.5</td><td rowspan="1" colspan="1">9.0</td><td rowspan="1" colspan="1">8.8</td><td rowspan="1" colspan="1">9.2</td><td rowspan="1" colspan="1">7.7</td><td rowspan="1" colspan="1">8.6</td><td rowspan="1" colspan="1">9.2</td><td rowspan="1" colspan="1">8.5</td><td rowspan="1" colspan="1">8.6</td><td rowspan="1" colspan="1">9.3</td></tr><tr><td rowspan="1" colspan="1">Interorbital width</td><td rowspan="1" colspan="1">7.8</td><td rowspan="1" colspan="1">7.5</td><td rowspan="1" colspan="1">7.2</td><td rowspan="1" colspan="1">7.4</td><td rowspan="1" colspan="1">7.8</td><td rowspan="1" colspan="1">7.0</td><td rowspan="1" colspan="1">7.0</td><td rowspan="1" colspan="1">7.5</td><td rowspan="1" colspan="1">9.0</td><td rowspan="1" colspan="1">7.6</td><td rowspan="1" colspan="1">6.9</td><td rowspan="1" colspan="1">8.0</td></tr><tr><td rowspan="1" colspan="1">Upper-jaw length</td><td rowspan="1" colspan="1">8.1</td><td rowspan="1" colspan="1">7.0</td><td rowspan="1" colspan="1">8.0</td><td rowspan="1" colspan="1">8.0</td><td rowspan="1" colspan="1">7.8</td><td rowspan="1" colspan="1">7.2</td><td rowspan="1" colspan="1">7.6</td><td rowspan="1" colspan="1">8.2</td><td rowspan="1" colspan="1">8.3</td><td rowspan="1" colspan="1">8.4</td><td rowspan="1" colspan="1">8.1</td><td rowspan="1" colspan="1">7.8</td></tr><tr><td rowspan="1" colspan="1">Barbel length</td><td rowspan="1" colspan="1">22.3</td><td rowspan="1" colspan="1">23.4</td><td rowspan="1" colspan="1">24.0</td><td rowspan="1" colspan="1">22.5</td><td rowspan="1" colspan="1">21.8</td><td rowspan="1" colspan="1">22.5</td><td rowspan="1" colspan="1">–</td><td rowspan="1" colspan="1">21.0</td><td rowspan="1" colspan="1">19.8</td><td rowspan="1" colspan="1">20.8</td><td rowspan="1" colspan="1">22.2</td><td rowspan="1" colspan="1">20.0</td></tr><tr><td rowspan="1" colspan="1">Caudal-peduncle least depth</td><td rowspan="1" colspan="1">8.6</td><td rowspan="1" colspan="1">8.6</td><td rowspan="1" colspan="1">8.3</td><td rowspan="1" colspan="1">8.6</td><td rowspan="1" colspan="1">8.5</td><td rowspan="1" colspan="1">8.4</td><td rowspan="1" colspan="1">8.7</td><td rowspan="1" colspan="1">8.8</td><td rowspan="1" colspan="1">9.2</td><td rowspan="1" colspan="1">8.8</td><td rowspan="1" colspan="1">9.2</td><td rowspan="1" colspan="1">9.2</td></tr><tr><td rowspan="1" colspan="1">Caudal-peduncle length</td><td rowspan="1" colspan="1">24.3</td><td rowspan="1" colspan="1">22.4</td><td rowspan="1" colspan="1">20.1</td><td rowspan="1" colspan="1">23.0</td><td rowspan="1" colspan="1">23.1</td><td rowspan="1" colspan="1">24.9</td><td rowspan="1" colspan="1">21.8</td><td rowspan="1" colspan="1">25.2</td><td rowspan="1" colspan="1">23.3</td><td rowspan="1" colspan="1">30.5</td><td rowspan="1" colspan="1">20.3</td><td rowspan="1" colspan="1">23.4</td></tr><tr><td rowspan="1" colspan="1">Snout to origin of first dorsal fin</td><td rowspan="1" colspan="1">41.1</td><td rowspan="1" colspan="1">39.2</td><td rowspan="1" colspan="1">39.6</td><td rowspan="1" colspan="1">39.3</td><td rowspan="1" colspan="1">40.4</td><td rowspan="1" colspan="1">37.3</td><td rowspan="1" colspan="1">27.3</td><td rowspan="1" colspan="1">38.6</td><td rowspan="1" colspan="1">40.6</td><td rowspan="1" colspan="1">38.9</td><td rowspan="1" colspan="1">40.1</td><td rowspan="1" colspan="1">42.0</td></tr><tr><td rowspan="1" colspan="1">Snout to origin of second dorsal fin</td><td rowspan="1" colspan="1">68.1</td><td rowspan="1" colspan="1">67.0</td><td rowspan="1" colspan="1">66.6</td><td rowspan="1" colspan="1">67.3</td><td rowspan="1" colspan="1">66.5</td><td rowspan="1" colspan="1">63.8</td><td rowspan="1" colspan="1">65.1</td><td rowspan="1" colspan="1">65.5</td><td rowspan="1" colspan="1">65.9</td><td rowspan="1" colspan="1">62.8</td><td rowspan="1" colspan="1">63.2</td><td rowspan="1" colspan="1">68.8</td></tr><tr><td rowspan="1" colspan="1">Preanal-fin length</td><td rowspan="1" colspan="1">69.4</td><td rowspan="1" colspan="1">65.6</td><td rowspan="1" colspan="1">67.5</td><td rowspan="1" colspan="1">68.9</td><td rowspan="1" colspan="1">66.5</td><td rowspan="1" colspan="1">66.4</td><td rowspan="1" colspan="1">65.7</td><td rowspan="1" colspan="1">67.7</td><td rowspan="1" colspan="1">67.0</td><td rowspan="1" colspan="1">64.8</td><td rowspan="1" colspan="1">6.7</td><td rowspan="1" colspan="1">67.4</td></tr><tr><td rowspan="1" colspan="1">Prepelvic-fin length</td><td rowspan="1" colspan="1">33.2</td><td rowspan="1" colspan="1">33.2</td><td rowspan="1" colspan="1">35.2</td><td rowspan="1" colspan="1">34.9</td><td rowspan="1" colspan="1">32.8</td><td rowspan="1" colspan="1">34.3</td><td rowspan="1" colspan="1">33.0</td><td rowspan="1" colspan="1">33.5</td><td rowspan="1" colspan="1">32.9</td><td rowspan="1" colspan="1">31.3</td><td rowspan="1" colspan="1">31.8</td><td rowspan="1" colspan="1">32.7</td></tr><tr><td rowspan="1" colspan="1">Second dorsal-fin base</td><td rowspan="1" colspan="1">12.8</td><td rowspan="1" colspan="1">12.5</td><td rowspan="1" colspan="1">11.7</td><td rowspan="1" colspan="1">12.3</td><td rowspan="1" colspan="1">12.2</td><td rowspan="1" colspan="1">11.5</td><td rowspan="1" colspan="1">12.1</td><td rowspan="1" colspan="1">13.1</td><td rowspan="1" colspan="1">11.8</td><td rowspan="1" colspan="1">10.8</td><td rowspan="1" colspan="1">11.1</td><td rowspan="1" colspan="1">12.4</td></tr><tr><td rowspan="1" colspan="1">Anal-fin base</td><td rowspan="1" colspan="1">9.9</td><td rowspan="1" colspan="1">10.5</td><td rowspan="1" colspan="1">9.1</td><td rowspan="1" colspan="1">10.6</td><td rowspan="1" colspan="1">9.6</td><td rowspan="1" colspan="1">9.9</td><td rowspan="1" colspan="1">10.7</td><td rowspan="1" colspan="1">9.7</td><td rowspan="1" colspan="1">9.0</td><td rowspan="1" colspan="1">10.4</td><td rowspan="1" colspan="1">9.4</td><td rowspan="1" colspan="1">10.4</td></tr><tr><td rowspan="1" colspan="1">First dorsal-fin base</td><td rowspan="1" colspan="1">16.7</td><td rowspan="1" colspan="1">18.8</td><td rowspan="1" colspan="1">19.9</td><td rowspan="1" colspan="1">21.8</td><td rowspan="1" colspan="1">17.6</td><td rowspan="1" colspan="1">16.6</td><td rowspan="1" colspan="1">17.4</td><td rowspan="1" colspan="1">17.2</td><td rowspan="1" colspan="1">15.3</td><td rowspan="1" colspan="1">17.3</td><td rowspan="1" colspan="1">16.0</td><td rowspan="1" colspan="1">19.0</td></tr><tr><td rowspan="1" colspan="1">Pectoral-fin base</td><td rowspan="1" colspan="1">4.9</td><td rowspan="1" colspan="1">5.1</td><td rowspan="1" colspan="1">5.2</td><td rowspan="1" colspan="1">5.2</td><td rowspan="1" colspan="1">5.7</td><td rowspan="1" colspan="1">4.7</td><td rowspan="1" colspan="1">4.9</td><td rowspan="1" colspan="1">5.6</td><td rowspan="1" colspan="1">5.0</td><td rowspan="1" colspan="1">5.2</td><td rowspan="1" colspan="1">4.8</td><td rowspan="1" colspan="1">5.4</td></tr><tr><td rowspan="1" colspan="1">Longest dorsal spine</td><td rowspan="1" colspan="1">20.8</td><td rowspan="1" colspan="1">19.9</td><td rowspan="1" colspan="1">21.3</td><td rowspan="1" colspan="1">21.8</td><td rowspan="1" colspan="1">19.7</td><td rowspan="1" colspan="1">18.7</td><td rowspan="1" colspan="1">19.0</td><td rowspan="1" colspan="1">21.3</td><td rowspan="1" colspan="1">20.6</td><td rowspan="1" colspan="1">20.2</td><td rowspan="1" colspan="1">21.2</td><td rowspan="1" colspan="1">20.1</td></tr><tr><td rowspan="1" colspan="1">Longest dorsal ray</td><td rowspan="1" colspan="1">14.6</td><td rowspan="1" colspan="1">14.1</td><td rowspan="1" colspan="1">14.1</td><td rowspan="1" colspan="1">13.4</td><td rowspan="1" colspan="1">14.3</td><td rowspan="1" colspan="1">14.5</td><td rowspan="1" colspan="1">13.2</td><td rowspan="1" colspan="1">13.4</td><td rowspan="1" colspan="1">14.3</td><td rowspan="1" colspan="1">15.4</td><td rowspan="1" colspan="1">15.2</td><td rowspan="1" colspan="1">14.3</td></tr><tr><td rowspan="1" colspan="1">Longest anal ray</td><td rowspan="1" colspan="1">13.9</td><td rowspan="1" colspan="1">13.4</td><td rowspan="1" colspan="1">13.5</td><td rowspan="1" colspan="1">13.7</td><td rowspan="1" colspan="1">13.2</td><td rowspan="1" colspan="1">12.9</td><td rowspan="1" colspan="1">13.6</td><td rowspan="1" colspan="1">13.8</td><td rowspan="1" colspan="1">13.3</td><td rowspan="1" colspan="1">14.7</td><td rowspan="1" colspan="1">14.4</td><td rowspan="1" colspan="1">13.7</td></tr><tr><td rowspan="1" colspan="1">Caudal-fin length</td><td rowspan="1" colspan="1">28.1</td><td rowspan="1" colspan="1">27.1</td><td rowspan="1" colspan="1">26.8</td><td rowspan="1" colspan="1">–</td><td rowspan="1" colspan="1">26.6</td><td rowspan="1" colspan="1">24.9</td><td rowspan="1" colspan="1">25.0</td><td rowspan="1" colspan="1">–</td><td rowspan="1" colspan="1">26.3</td><td rowspan="1" colspan="1">27.5</td><td rowspan="1" colspan="1">28.6</td><td rowspan="1" colspan="1">25.9</td></tr><tr><td rowspan="1" colspan="1">Caudal concavity</td><td rowspan="1" colspan="1">19.1</td><td rowspan="1" colspan="1">18.1</td><td rowspan="1" colspan="1">19.1</td><td rowspan="1" colspan="1">–</td><td rowspan="1" colspan="1">16.4</td><td rowspan="1" colspan="1">16.9</td><td rowspan="1" colspan="1">16.5</td><td rowspan="1" colspan="1">–</td><td rowspan="1" colspan="1">16.7</td><td rowspan="1" colspan="1">19.7</td><td rowspan="1" colspan="1">20.6</td><td rowspan="1" colspan="1">16.8</td></tr><tr><td rowspan="1" colspan="1">Pectoral-fin length</td><td rowspan="1" colspan="1">20.8</td><td rowspan="1" colspan="1">20.3</td><td rowspan="1" colspan="1">20.6</td><td rowspan="1" colspan="1">21.5</td><td rowspan="1" colspan="1">21.2</td><td rowspan="1" colspan="1">19.9</td><td rowspan="1" colspan="1">20.7</td><td rowspan="1" colspan="1">19.8</td><td rowspan="1" colspan="1">20.0</td><td rowspan="1" colspan="1">21.3</td><td rowspan="1" colspan="1">–</td><td rowspan="1" colspan="1">21.7</td></tr><tr><td rowspan="1" colspan="1">Pelvic-fin length</td><td rowspan="1" colspan="1">20.6</td><td rowspan="1" colspan="1">20.3</td><td rowspan="1" colspan="1">20.4</td><td rowspan="1" colspan="1">21.0</td><td rowspan="1" colspan="1">20.1</td><td rowspan="1" colspan="1">19.0</td><td rowspan="1" colspan="1">21.1</td><td rowspan="1" colspan="1">19.8</td><td rowspan="1" colspan="1">20.3</td><td rowspan="1" colspan="1">22.1</td><td rowspan="1" colspan="1">21.1</td><td rowspan="1" colspan="1">21.0</td></tr></tbody></table><table-wrap-foot><fn><p>* Two specimens of <named-content xmlns:xlink="http://www.w3.org/1999/xlink" content-type="dwc:institutional_code" xlink:type="simple">BPBM</named-content> 41252 (103 and 111 mm), from Mauritius were damaged and not included in the table.</p></fn></table-wrap-foot></table-wrap></tp:treatment-sec><tp:treatment-sec sec-type="comparisons" id="SECID0EFRAI"><title>Comparisons.</title><p>
            <italic><tp:taxon-name><tp:taxon-name-part taxon-name-part-type="genus">Mulloidichthys</tp:taxon-name-part> <tp:taxon-name-part taxon-name-part-type="species">flavolineatus</tp:taxon-name-part> <tp:taxon-name-part taxon-name-part-type="subspecies">flavicaudus</tp:taxon-name-part></tp:taxon-name></italic> subsp. n. differs from its nominal subspecies <italic><tp:taxon-name><tp:taxon-name-part taxon-name-part-type="genus">Mulloidichthys</tp:taxon-name-part> <tp:taxon-name-part taxon-name-part-type="species">flavolineatus</tp:taxon-name-part> <tp:taxon-name-part taxon-name-part-type="subspecies">flavolineatus</tp:taxon-name-part></tp:taxon-name></italic> in having 25–28 (usually 26 or 27) gill-raker counts (26–30, usually 27–29, in <italic><tp:taxon-name><tp:taxon-name-part taxon-name-part-type="genus">Mulloidichthys</tp:taxon-name-part> <tp:taxon-name-part taxon-name-part-type="species">flavolineatus</tp:taxon-name-part> <tp:taxon-name-part taxon-name-part-type="subspecies">flavolineatus</tp:taxon-name-part></tp:taxon-name></italic>), usually 37–38 lateral-line scales (37–40 in <italic><tp:taxon-name><tp:taxon-name-part taxon-name-part-type="genus">Mulloidichthys</tp:taxon-name-part> <tp:taxon-name-part taxon-name-part-type="species">flavolineatus</tp:taxon-name-part> <tp:taxon-name-part taxon-name-part-type="subspecies">flavolineatus</tp:taxon-name-part></tp:taxon-name></italic>) and a yellow caudal fin (white to light gray in <italic><tp:taxon-name><tp:taxon-name-part taxon-name-part-type="genus">Mulloidichthys</tp:taxon-name-part> <tp:taxon-name-part taxon-name-part-type="species">flavolineatus</tp:taxon-name-part> <tp:taxon-name-part taxon-name-part-type="subspecies">flavolineatus</tp:taxon-name-part></tp:taxon-name></italic>). Also, the eyes are smaller in <italic><tp:taxon-name><tp:taxon-name-part taxon-name-part-type="genus">Mulloidichthys</tp:taxon-name-part> <tp:taxon-name-part taxon-name-part-type="species">flavolineatus</tp:taxon-name-part> <tp:taxon-name-part taxon-name-part-type="subspecies">flavicaudus</tp:taxon-name-part></tp:taxon-name></italic> subsp. n. (10.3–13.5 in <abbrev xmlns:xlink="http://www.w3.org/1999/xlink" xlink:title="standard length" id="ABBRID0EZTAI" xlink:type="simple">SL</abbrev>) than in <italic><tp:taxon-name><tp:taxon-name-part taxon-name-part-type="genus">Mulloidichthys</tp:taxon-name-part> <tp:taxon-name-part taxon-name-part-type="species">flavolineatus</tp:taxon-name-part> <tp:taxon-name-part taxon-name-part-type="subspecies">flavolineatus</tp:taxon-name-part></tp:taxon-name></italic> (9.8–15.6 in <abbrev xmlns:xlink="http://www.w3.org/1999/xlink" xlink:title="standard length" id="ABBRID0ENUAI" xlink:type="simple">SL</abbrev>).</p></tp:treatment-sec><tp:treatment-sec><!--Section generated to contain objects referenced in tp:taxon-treatment.--><fig id="F4" position="float" orientation="portrait"><label>Figure 4.</label><caption><p>Underwater photographs of <italic><tp:taxon-name><tp:taxon-name-part taxon-name-part-type="genus">Mulloidichthys</tp:taxon-name-part> <tp:taxon-name-part taxon-name-part-type="species">flavolineatus</tp:taxon-name-part> <tp:taxon-name-part taxon-name-part-type="subspecies">flavicaudus</tp:taxon-name-part></tp:taxon-name></italic> subsp. n. from Dahab in the Gulf of Aqaba. Photo by Sergey V. Bogorodsky.</p></caption><graphic xmlns:xlink="http://www.w3.org/1999/xlink" xlink:href="zookeys-605-131-g004.jpg" position="float" orientation="portrait" xlink:type="simple" id="oo_95797.jpg"/></fig><fig id="F7" position="float" orientation="portrait"><label>Figure 7.</label><caption><p>School of <italic><tp:taxon-name><tp:taxon-name-part taxon-name-part-type="genus">Mulloidichthys</tp:taxon-name-part> <tp:taxon-name-part taxon-name-part-type="species">flavolineatus</tp:taxon-name-part> <tp:taxon-name-part taxon-name-part-type="subspecies">flavicaudus</tp:taxon-name-part></tp:taxon-name></italic> subsp. n. at Eilat, Gulf of Aqaba. Photo by John E. Randall.</p></caption><graphic xmlns:xlink="http://www.w3.org/1999/xlink" xlink:href="zookeys-605-131-g007.jpg" position="float" orientation="portrait" xlink:type="simple" id="oo_95800.jpg"/></fig><fig id="F8" position="float" orientation="portrait"><label>Figure 8.</label><caption><p>Underwater photography of two <italic><tp:taxon-name><tp:taxon-name-part taxon-name-part-type="genus">Mulloidichthys</tp:taxon-name-part> <tp:taxon-name-part taxon-name-part-type="species">flavolineatus</tp:taxon-name-part> <tp:taxon-name-part taxon-name-part-type="subspecies">flavicaudus</tp:taxon-name-part></tp:taxon-name></italic> subsp. n. and one <italic><tp:taxon-name><tp:taxon-name-part taxon-name-part-type="genus">Mulloidichthys</tp:taxon-name-part> <tp:taxon-name-part taxon-name-part-type="species">vanicolensis</tp:taxon-name-part></tp:taxon-name></italic> (left) in the Saudi Red Sea off Jeddah. Photo by Hagen Schmid.</p></caption><graphic xmlns:xlink="http://www.w3.org/1999/xlink" xlink:href="zookeys-605-131-g008.jpg" position="float" orientation="portrait" xlink:type="simple" id="oo_95802.jpg"/></fig><fig id="F9" position="float" orientation="portrait"><label>Figure 9.</label><caption><p>
          <italic><tp:taxon-name><tp:taxon-name-part taxon-name-part-type="genus">Mulloidichthys</tp:taxon-name-part> <tp:taxon-name-part taxon-name-part-type="species">ayliffe</tp:taxon-name-part></tp:taxon-name></italic> with one individual of <italic><tp:taxon-name><tp:taxon-name-part taxon-name-part-type="genus">Mulloidichthys</tp:taxon-name-part> <tp:taxon-name-part taxon-name-part-type="species">flavolineatus</tp:taxon-name-part> <tp:taxon-name-part taxon-name-part-type="subspecies">flavicaudus</tp:taxon-name-part></tp:taxon-name></italic> subsp. n. at Socotra. Photo by Hajnalka Kovacs.</p></caption><graphic xmlns:xlink="http://www.w3.org/1999/xlink" xlink:href="zookeys-605-131-g009.jpg" position="float" orientation="portrait" xlink:type="simple" id="oo_95803.jpg"/></fig><fig id="F10" position="float" orientation="portrait"><label>Figure 10.</label><caption><p>
          <italic><tp:taxon-name><tp:taxon-name-part taxon-name-part-type="genus">Mulloidichthys</tp:taxon-name-part> <tp:taxon-name-part taxon-name-part-type="species">flavolineatus</tp:taxon-name-part> <tp:taxon-name-part taxon-name-part-type="subspecies">flavicaudus</tp:taxon-name-part></tp:taxon-name></italic> subsp. n. in Fahal Island in the Gulf of Oman. Photo by Richard Field.</p></caption><graphic xmlns:xlink="http://www.w3.org/1999/xlink" xlink:href="zookeys-605-131-g010.jpg" position="float" orientation="portrait" xlink:type="simple" id="oo_95804.jpg"/></fig><fig id="F11" position="float" orientation="portrait"><label>Figure 11.</label><caption><p>School of <italic><tp:taxon-name><tp:taxon-name-part taxon-name-part-type="genus">Mulloidichthys</tp:taxon-name-part> <tp:taxon-name-part taxon-name-part-type="species">flavolineatus</tp:taxon-name-part></tp:taxon-name></italic> in Oman, some fish with white caudal fins and some fish with yellow caudal fins. Photo by John E. Randall.</p></caption><graphic xmlns:xlink="http://www.w3.org/1999/xlink" xlink:href="zookeys-605-131-g011.jpg" position="float" orientation="portrait" xlink:type="simple" id="oo_95805.jpg"/></fig><fig id="F12" position="float" orientation="portrait"><label>Figure 12.</label><caption><p>School of <italic><tp:taxon-name><tp:taxon-name-part taxon-name-part-type="genus">Mulloidichthys</tp:taxon-name-part> <tp:taxon-name-part taxon-name-part-type="species">flavolineatus</tp:taxon-name-part></tp:taxon-name></italic> in South Ari Atoll in the Maldives, with some fish with whitish caudal fins in the background and other fish with caudal fins with different shades of yellow in the front. Photo by Rainer Kretzberg.</p></caption><graphic xmlns:xlink="http://www.w3.org/1999/xlink" xlink:href="zookeys-605-131-g012.jpg" position="float" orientation="portrait" xlink:type="simple" id="oo_95806.jpg"/></fig></tp:treatment-sec><ref-list><ref id="B10"><mixed-citation xmlns:xlink="http://www.w3.org/1999/xlink" xlink:type="simple">
          <person-group><name name-style="western"><surname>Dor</surname><given-names>M</given-names></name></person-group> (<year>1984</year>) <source>CLOFRES, Checklist of the Fishes of the Red Sea.</source> <publisher-name>Jerusalem</publisher-name>, <publisher-loc>Israel Academy of Sciences and Humanities</publisher-loc>, <size units="page">437 pp</size>.</mixed-citation></ref><ref id="B20"><mixed-citation xmlns:xlink="http://www.w3.org/1999/xlink" xlink:type="simple">
          <person-group><name name-style="western"><surname>Goren</surname><given-names>M</given-names></name><name name-style="western"><surname>Dor</surname><given-names>M</given-names></name></person-group> (<year>1994</year>) <source>An Updated Checklist of the Fishes of the Red Sea; CLOFRES II</source>. <publisher-loc>Jerusalem</publisher-loc>; <publisher-name>Israel Academy of Sciences and Humanities</publisher-name>, <size units="page">120 pp</size>.</mixed-citation></ref><ref id="B8"><mixed-citation xmlns:xlink="http://www.w3.org/1999/xlink" xlink:type="simple">
          <person-group><name name-style="western"><surname>Debelius</surname><given-names>H</given-names></name></person-group> (<year>1998</year>) <source>Red Sea Reef Guide.</source> <publisher-loc>Frankfurt</publisher-loc>; <publisher-name>IKAN-Unterwasserarchiv</publisher-name>, distributed by <publisher-name>ConchBooks</publisher-name>, <size units="page">321 pp</size>.</mixed-citation></ref><ref id="B34"><mixed-citation xmlns:xlink="http://www.w3.org/1999/xlink" xlink:type="simple">
          <person-group><name name-style="western"><surname>Randall</surname><given-names>JE</given-names></name></person-group> (<year>1995</year>) <source>Coastal fishes of Oman.</source> <publisher-name>Crawford House Publishing Pty Ltd</publisher-name>, <publisher-loc>Bathurst, Australia</publisher-loc>, <size units="page">439 pp</size>. doi: <ext-link xlink:type="simple" ext-link-type="doi" xlink:href="10.5479/si.00775630.461.1">10.5479/si.00775630.461.1</ext-link></mixed-citation></ref><ref id="B21"><mixed-citation xmlns:xlink="http://www.w3.org/1999/xlink" xlink:type="simple">
          <person-group><name name-style="western"><surname>Khalaf</surname><given-names>MA</given-names></name><name name-style="western"><surname>Disi</surname><given-names>AM</given-names></name></person-group> (<year>1997</year>) <source>Fishes of the Gulf of Aqaba.</source> <publisher-name>Aqaba, Marine Science Station Aqaba</publisher-name>, <publisher-loc>Jordan</publisher-loc>, <size units="page">252 pp</size>.</mixed-citation></ref><ref id="B47"><mixed-citation xmlns:xlink="http://www.w3.org/1999/xlink" xlink:type="simple">
          <person-group><name name-style="western"><surname>Zajonz</surname><given-names>U</given-names></name><name name-style="western"><surname>Khalaf</surname><given-names>M</given-names></name><name name-style="western"><surname>Krupp</surname><given-names>F</given-names></name></person-group> (<year>2000</year>) <article-title>Coastal fish assemblages of the Socotra Archipelago.</article-title> In: <person-group><name name-style="western"><surname>Apel</surname><given-names>M</given-names></name><name name-style="western"><surname>Hariri</surname><given-names>KI</given-names></name></person-group> (<role>Eds</role>) <issue-title>Conservation and Sustainable Use of Biodiversity of Socotra Archipelago.</issue-title> <source>Marine Habitat, Biodiversity and Fisheries Surveys and Management. Progress Report of Phase III. Senckenberg Research Institute, Frankfurt</source>, <fpage>127</fpage>–<lpage>170</lpage>.</mixed-citation></ref><ref id="B26"><mixed-citation xmlns:xlink="http://www.w3.org/1999/xlink" xlink:type="simple">
          <person-group><name name-style="western"><surname>Lieske</surname><given-names>E</given-names></name><name name-style="western"><surname>Myers</surname><given-names>RF</given-names></name></person-group> (<year>2004</year>) <source>Coral Reef Guide. Red Sea to Gulf of Aden, South Oman.</source> <publisher-name>Harper Collins Publishers</publisher-name>, <publisher-loc>London</publisher-loc>, <size units="page">384 pp</size>.</mixed-citation></ref><ref id="B18"><mixed-citation xmlns:xlink="http://www.w3.org/1999/xlink" xlink:type="simple">
          <person-group><name name-style="western"><surname>Golani</surname><given-names>D</given-names></name><name name-style="western"><surname>Bogorodsky</surname><given-names>SV</given-names></name></person-group> (<year>2010</year>) <article-title>The fishes of the Red Sea – reappraisal and updated checklist.</article-title> <source>Zootaxa</source> <volume>2463</volume>: <fpage>1</fpage>–<lpage>135</lpage>.</mixed-citation></ref><ref id="B13"><mixed-citation xmlns:xlink="http://www.w3.org/1999/xlink" xlink:type="simple">
          <person-group><name name-style="western"><surname>Field</surname><given-names>R</given-names></name></person-group> (<year>2013</year>) <source>Reef Fishes of Oman.</source> <publisher-name>Gharghur</publisher-name>, <publisher-loc>Malta</publisher-loc>, <size units="page">97 pp</size>. <comment>[Electronic version]</comment></mixed-citation></ref><ref id="B7"><mixed-citation xmlns:xlink="http://www.w3.org/1999/xlink" xlink:type="simple">
          <person-group><name name-style="western"><surname>Carpenter</surname><given-names>KE</given-names></name><name name-style="western"><surname>Krupp</surname><given-names>F</given-names></name><name name-style="western"><surname>Jones</surname><given-names>DA</given-names></name><name name-style="western"><surname>Zajonz</surname><given-names>U</given-names></name></person-group> (<year>1997</year>) <source>FAO species identification guide for fishery purposes. The living marine resources of Kuwait, eastern Saudi Arabia, Bahrain, Qatar, and the United Arab Emirates</source>. <publisher-name>FAO Rome</publisher-name>, <size units="page">293 pp</size>.</mixed-citation></ref></ref-list></tp:taxon-treatment>
