# Supplementary material for: Mulloidichthys flavolineatus flavicaudus Fernandez-Silva & Randall (Perciformes, Mullidae), a new subspecies of goatfish from the Red Sea and Arabian Sea
Source: Zookeys. 2016 Jul 14;(605):131–57. doi: 10.3897/zookeys.605.8060 (PMC4978075; doi:10.3897/zookeys.605.8060)
Supplement: XML Treatment for Mulloidichthys flavolineatus flavolineatus [file zookeys.605.8060-treatment2.xml]

<!DOCTYPE tp:taxon-treatment
  PUBLIC "-//TaxonX//DTD Taxonomic Treatment Publishing DTD v0 20100105//EN" "tax-treatment-NSO.dtd">
<tp:taxon-treatment xmlns:tp="http://www.plazi.org/taxpub"><tp:treatment-meta><kwd-group><label>Taxon classification</label><kwd><named-content content-type="kingdom">Animalia</named-content></kwd><kwd><named-content content-type="order">Perciformes</named-content></kwd><kwd><named-content content-type="family">Mullidae</named-content></kwd></kwd-group><mixed-citation publication-type="journal"><person-group><name><surname>Fernandez-Silva</surname><given-names>Iria</given-names></name><name><surname>Randall</surname><given-names>John E.</given-names></name><name><surname>Golani</surname><given-names>Daniel</given-names></name><name><surname>Bogorodsky</surname><given-names>Sergey V.</given-names></name></person-group><article-title><italic><tp:taxon-name><tp:taxon-name-part taxon-name-part-type="genus">Mulloidichthys</tp:taxon-name-part> <tp:taxon-name-part taxon-name-part-type="species">flavolineatus</tp:taxon-name-part> <tp:taxon-name-part taxon-name-part-type="subspecies">flavicaudus</tp:taxon-name-part></tp:taxon-name></italic> Fernandez-Silva &amp; Randall (<tp:taxon-name><tp:taxon-name-part taxon-name-part-type="order">Perciformes</tp:taxon-name-part></tp:taxon-name>, <tp:taxon-name><tp:taxon-name-part taxon-name-part-type="family">Mullidae</tp:taxon-name-part></tp:taxon-name>), a new subspecies of goatfish from the Red Sea and Arabian Sea</article-title><source>Zookeys</source><day>14</day><month>7</month><year>2016</year><volume>2016</volume><issue>605</issue><fpage>131</fpage><lpage>157</lpage><pub-id pub-id-type="doi">10.3897/zookeys.605.8060</pub-id></mixed-citation></tp:treatment-meta><tp:nomenclature><tp:taxon-name>
            <tp:taxon-name-part taxon-name-part-type="genus">Mulloidichthys</tp:taxon-name-part>
            <tp:taxon-name-part taxon-name-part-type="species">flavolineatus</tp:taxon-name-part>
            <tp:taxon-name-part taxon-name-part-type="subspecies">flavolineatus</tp:taxon-name-part>
            <object-id xmlns:xlink="http://www.w3.org/1999/xlink" content-type="vernacular-name" xlink:type="simple">Yellowstripe Goatfish</object-id>
          </tp:taxon-name><tp:taxon-authority>(Lacepède, 1801)</tp:taxon-authority><xref ref-type="fig" rid="F1">Figures 1</xref><xref ref-type="fig" rid="F2">, 2</xref><xref ref-type="fig" rid="F3">, 3</xref><xref ref-type="fig" rid="F5">, 5</xref><xref ref-type="fig" rid="F6">, 6</xref><xref ref-type="fig" rid="F14">, 14</xref><xref ref-type="table" rid="T1">; Tables 1</xref><xref ref-type="table" rid="T2">, 2</xref><xref ref-type="table" rid="T3">, 3</xref><xref ref-type="table" rid="T4">, 4</xref><!--PageBreak--><tp:nomenclature-citation-list><tp:nomenclature-citation><tp:taxon-name>
                <tp:taxon-name-part taxon-name-part-type="genus">Mullus</tp:taxon-name-part> <tp:taxon-name-part taxon-name-part-type="species">flavolineatus</tp:taxon-name-part></tp:taxon-name><comment>Lacepède, 1801: 384, 406 (locality unknown, no types known).</comment></tp:nomenclature-citation><tp:nomenclature-citation><tp:taxon-name>
                <tp:taxon-name-part taxon-name-part-type="genus">Mulloidichthys</tp:taxon-name-part> <tp:taxon-name-part taxon-name-part-type="species">flavolineatus</tp:taxon-name-part></tp:taxon-name><comment>(<xref ref-type="bibr" rid="B25">Lacepède 1801</xref>): <xref ref-type="bibr" rid="B39">Randall and Anderson 1993</xref>: 20 (Maldives); <xref ref-type="bibr" rid="B41">Randall et al. 1997</xref>: 208 (Great Barrier Reef); <xref ref-type="bibr" rid="B23">Kuiter 1998</xref>: 117 (Maldives: in part, upper photo); <xref ref-type="bibr" rid="B3">Anderson 2005</xref>: 57 (Maldives); <xref ref-type="bibr" rid="B2">Allen et al. 2007</xref>: 122 <!--PageBreak-->(Christmas Island); <xref ref-type="bibr" rid="B31">Okamura and Okamoto 1997</xref>: 373 (Japan); <xref ref-type="bibr" rid="B38">Randall 2007</xref>: 260 (Hawaiian Islands); <xref ref-type="bibr" rid="B29">Myers 1999</xref>: 159, Pl. 74H (Micronesia); <xref ref-type="bibr" rid="B27">Matsunuma et al. 2011</xref>: 142 (Malaysia); <xref ref-type="bibr" rid="B44">Uiblein 2011</xref>: 59 &amp; 69, Pl. 1 (description, color images); <xref ref-type="bibr" rid="B1">Allen and Erdmann 2012</xref>: 504 (Philippines).</comment></tp:nomenclature-citation></tp:nomenclature-citation-list></tp:nomenclature><tp:treatment-sec sec-type="Neotype" id="SECID0ENZAI"><title>Neotype.</title><p>
            <named-content xmlns:xlink="http://www.w3.org/1999/xlink" content-type="dwc:institutional_code" xlink:type="simple">BPBM</named-content> 20135, 162 mm <abbrev xmlns:xlink="http://www.w3.org/1999/xlink" xlink:title="standard length" id="ABBRID0E2ZAI" xlink:type="simple">SL</abbrev>, Indian Ocean, Mauritius, East Coast, Oyster Bay (<named-content xmlns:xlink="http://www.w3.org/1999/xlink" content-type="dwc:verbatimCoordinates" xlink:type="simple"><named-content content-type="geo-json" specific-use="{&#34;type&#34;:&#34;Point&#34;,&#34;coordinates&#34;:[63.350000,-19.716667]}" id="NCID0EF1AI" xlink:type="simple">19°43'S; 63°21'E</named-content></named-content>), 1 November 1973, coll. J.E. Randall.</p></tp:treatment-sec><tp:treatment-sec sec-type="type material" id="SECID0EK1AI"><title>Non-type material.</title><p>
            <bold>Hawaiian Islands</bold>: <named-content xmlns:xlink="http://www.w3.org/1999/xlink" content-type="dwc:institutional_code" xlink:type="simple">BPBM</named-content> 28726, 83 mm <abbrev xmlns:xlink="http://www.w3.org/1999/xlink" xlink:title="standard length" id="ABBRID0E11AI" xlink:type="simple">SL</abbrev>, Kona Coast, South Kohala; <named-content xmlns:xlink="http://www.w3.org/1999/xlink" content-type="dwc:institutional_code" xlink:type="simple">BPBM</named-content> 4087, 288 mm <abbrev xmlns:xlink="http://www.w3.org/1999/xlink" xlink:title="standard length" id="ABBRID0EJ2AI" xlink:type="simple">SL</abbrev>, Laysan; <named-content xmlns:xlink="http://www.w3.org/1999/xlink" content-type="dwc:institutional_code" xlink:type="simple">BPBM</named-content> 4086, 180 mm <abbrev xmlns:xlink="http://www.w3.org/1999/xlink" xlink:title="standard length" id="ABBRID0EY2AI" xlink:type="simple">SL</abbrev>, Laysan; <named-content xmlns:xlink="http://www.w3.org/1999/xlink" content-type="dwc:institutional_code" xlink:type="simple">BPBM</named-content> 4088, 2: 139–230 mm <abbrev xmlns:xlink="http://www.w3.org/1999/xlink" xlink:title="standard length" id="ABBRID0EH3AI" xlink:type="simple">SL</abbrev>, Lisiansky; <named-content xmlns:xlink="http://www.w3.org/1999/xlink" content-type="dwc:institutional_code" xlink:type="simple">BPBM</named-content> 25457, 130 mm <abbrev xmlns:xlink="http://www.w3.org/1999/xlink" xlink:title="standard length" id="ABBRID0EW3AI" xlink:type="simple">SL</abbrev>, O‘ahu, Wai‘anae coast; <named-content xmlns:xlink="http://www.w3.org/1999/xlink" content-type="dwc:institutional_code" xlink:type="simple">BPBM</named-content> 25674, 175 mm <abbrev xmlns:xlink="http://www.w3.org/1999/xlink" xlink:title="standard length" id="ABBRID0EF4AI" xlink:type="simple">SL</abbrev>, O‘ahu; <named-content xmlns:xlink="http://www.w3.org/1999/xlink" content-type="dwc:institutional_code" xlink:type="simple">BPBM</named-content> 1749, 183 mm <abbrev xmlns:xlink="http://www.w3.org/1999/xlink" xlink:title="standard length" id="ABBRID0EU4AI" xlink:type="simple">SL</abbrev>, O‘ahu; <named-content xmlns:xlink="http://www.w3.org/1999/xlink" content-type="dwc:institutional_code" xlink:type="simple">BPBM</named-content> 1750, 173 mm <abbrev xmlns:xlink="http://www.w3.org/1999/xlink" xlink:title="standard length" id="ABBRID0ED5AI" xlink:type="simple">SL</abbrev>, O‘ahu; <named-content xmlns:xlink="http://www.w3.org/1999/xlink" content-type="dwc:institutional_code" xlink:type="simple">BPBM</named-content> 15308, 152 mm <abbrev xmlns:xlink="http://www.w3.org/1999/xlink" xlink:title="standard length" id="ABBRID0ES5AI" xlink:type="simple">SL</abbrev>, Midway Atoll; <named-content xmlns:xlink="http://www.w3.org/1999/xlink" content-type="dwc:institutional_code" xlink:type="simple">BPBM</named-content> 25517, 119 mm <abbrev xmlns:xlink="http://www.w3.org/1999/xlink" xlink:title="standard length" id="ABBRID0EB6AI" xlink:type="simple">SL</abbrev>, Midway Atoll; <named-content xmlns:xlink="http://www.w3.org/1999/xlink" content-type="dwc:institutional_code" xlink:type="simple">USNM</named-content> 147073, 158 mm <abbrev xmlns:xlink="http://www.w3.org/1999/xlink" xlink:title="standard length" id="ABBRID0EM6AI" xlink:type="simple">SL</abbrev>, Midway Atoll. <bold>Johnston Atoll</bold>: <named-content xmlns:xlink="http://www.w3.org/1999/xlink" content-type="dwc:institutional_code" xlink:type="simple">BPBM</named-content> 4090, 85 mm <abbrev xmlns:xlink="http://www.w3.org/1999/xlink" xlink:title="standard length" id="ABBRID0E46AI" xlink:type="simple">SL</abbrev>; <named-content xmlns:xlink="http://www.w3.org/1999/xlink" content-type="dwc:institutional_code" xlink:type="simple">BPBM</named-content> 4091, 93 mm <abbrev xmlns:xlink="http://www.w3.org/1999/xlink" xlink:title="standard length" id="ABBRID0EMABI" xlink:type="simple">SL</abbrev>; <named-content xmlns:xlink="http://www.w3.org/1999/xlink" content-type="dwc:institutional_code" xlink:type="simple">BPBM</named-content> 7520, 166 mm <abbrev xmlns:xlink="http://www.w3.org/1999/xlink" xlink:title="standard length" id="ABBRID0E2ABI" xlink:type="simple">SL</abbrev>; <bold>Philippines</bold>: <named-content xmlns:xlink="http://www.w3.org/1999/xlink" content-type="dwc:institutional_code" xlink:type="simple">USNM</named-content> 327877, 107 mm <abbrev xmlns:xlink="http://www.w3.org/1999/xlink" xlink:title="standard length" id="ABBRID0EIBBI" xlink:type="simple">SL</abbrev>, Sorsogon, Gubat Bay; <named-content xmlns:xlink="http://www.w3.org/1999/xlink" content-type="dwc:institutional_code" xlink:type="simple">USNM</named-content> 405724, 209 mm <abbrev xmlns:xlink="http://www.w3.org/1999/xlink" xlink:title="standard length" id="ABBRID0ETBBI" xlink:type="simple">SL</abbrev>, W Luzon, Port Matalvi; <named-content xmlns:xlink="http://www.w3.org/1999/xlink" content-type="dwc:institutional_code" xlink:type="simple">USNM</named-content> 147062, 222 mm <abbrev xmlns:xlink="http://www.w3.org/1999/xlink" xlink:title="standard length" id="ABBRID0E5BBI" xlink:type="simple">SL</abbrev>, Mindoro, Varadero Bay; <named-content xmlns:xlink="http://www.w3.org/1999/xlink" content-type="dwc:institutional_code" xlink:type="simple">USNM</named-content> 147066, 169 mm <abbrev xmlns:xlink="http://www.w3.org/1999/xlink" xlink:title="standard length" id="ABBRID0EJCBI" xlink:type="simple">SL</abbrev>, W Luzon, Zambales; <named-content xmlns:xlink="http://www.w3.org/1999/xlink" content-type="dwc:institutional_code" xlink:type="simple">USNM</named-content> 322272, 3: 138-155 mm <abbrev xmlns:xlink="http://www.w3.org/1999/xlink" xlink:title="standard length" id="ABBRID0EUCBI" xlink:type="simple">SL</abbrev>, Babuyan, Maybag Island; <named-content xmlns:xlink="http://www.w3.org/1999/xlink" content-type="dwc:institutional_code" xlink:type="simple">USNM</named-content> 147069, 2: 171–176 mm <abbrev xmlns:xlink="http://www.w3.org/1999/xlink" xlink:title="standard length" id="ABBRID0E6CBI" xlink:type="simple">SL</abbrev>, Batangas, Maricaban; <named-content xmlns:xlink="http://www.w3.org/1999/xlink" content-type="dwc:institutional_code" xlink:type="simple">USNM</named-content> 84231, 128 mm <abbrev xmlns:xlink="http://www.w3.org/1999/xlink" xlink:title="standard length" id="ABBRID0EKDBI" xlink:type="simple">SL</abbrev>, Mindanao, Zamboanga; <named-content xmlns:xlink="http://www.w3.org/1999/xlink" content-type="dwc:institutional_code" xlink:type="simple">USNM</named-content> 84232, 139 mm <abbrev xmlns:xlink="http://www.w3.org/1999/xlink" xlink:title="standard length" id="ABBRID0EVDBI" xlink:type="simple">SL</abbrev>, Mindanao, Zamboanga; <named-content xmlns:xlink="http://www.w3.org/1999/xlink" content-type="dwc:institutional_code" xlink:type="simple">USNM</named-content> 147070, 164 mm <abbrev xmlns:xlink="http://www.w3.org/1999/xlink" xlink:title="standard length" id="ABBRID0EAEBI" xlink:type="simple">SL</abbrev>, Palawan, Candaraman; <named-content xmlns:xlink="http://www.w3.org/1999/xlink" content-type="dwc:institutional_code" xlink:type="simple">USNM</named-content> 147072, 145 mm <abbrev xmlns:xlink="http://www.w3.org/1999/xlink" xlink:title="standard length" id="ABBRID0ELEBI" xlink:type="simple">SL</abbrev>, Tulayan Island, Jolo; <named-content xmlns:xlink="http://www.w3.org/1999/xlink" content-type="dwc:institutional_code" xlink:type="simple">USNM</named-content> 145294, 2: 98–100 mm <abbrev xmlns:xlink="http://www.w3.org/1999/xlink" xlink:title="standard length" id="ABBRID0EWEBI" xlink:type="simple">SL</abbrev>; <named-content xmlns:xlink="http://www.w3.org/1999/xlink" content-type="dwc:institutional_code" xlink:type="simple">USNM</named-content> 147065, 231 mm <abbrev xmlns:xlink="http://www.w3.org/1999/xlink" xlink:title="standard length" id="ABBRID0EBFBI" xlink:type="simple">SL</abbrev>, Sulu, Siasi Island; <named-content xmlns:xlink="http://www.w3.org/1999/xlink" content-type="dwc:institutional_code" xlink:type="simple">USNM</named-content> 147076, 135 mm <abbrev xmlns:xlink="http://www.w3.org/1999/xlink" xlink:title="standard length" id="ABBRID0EMFBI" xlink:type="simple">SL</abbrev>, Sulu, Simaluc Island, Tawi Tawi. <bold>Indonesia</bold>: <named-content xmlns:xlink="http://www.w3.org/1999/xlink" content-type="dwc:institutional_code" xlink:type="simple">USNM</named-content> 147067, 221 mm <abbrev xmlns:xlink="http://www.w3.org/1999/xlink" xlink:title="standard length" id="ABBRID0EZFBI" xlink:type="simple">SL</abbrev>, Moluccas, Bouru Island; <named-content xmlns:xlink="http://www.w3.org/1999/xlink" content-type="dwc:institutional_code" xlink:type="simple">USNM</named-content> 147064, 3: 195–205 mm <abbrev xmlns:xlink="http://www.w3.org/1999/xlink" xlink:title="standard length" id="ABBRID0EEGBI" xlink:type="simple">SL</abbrev>, Moluccas, Makian I; <named-content xmlns:xlink="http://www.w3.org/1999/xlink" content-type="dwc:institutional_code" xlink:type="simple">USNM</named-content> 405723, 200 mm <abbrev xmlns:xlink="http://www.w3.org/1999/xlink" xlink:title="standard length" id="ABBRID0EPGBI" xlink:type="simple">SL</abbrev>, Moluccas, Makian Island; <named-content xmlns:xlink="http://www.w3.org/1999/xlink" content-type="dwc:institutional_code" xlink:type="simple">USNM</named-content> 267514, 2: 102–126 mm <abbrev xmlns:xlink="http://www.w3.org/1999/xlink" xlink:title="standard length" id="ABBRID0E1GBI" xlink:type="simple">SL</abbrev>, Mentawai Islands, Pulau Siburu; <named-content xmlns:xlink="http://www.w3.org/1999/xlink" content-type="dwc:institutional_code" xlink:type="simple">USNM</named-content> 267503, 2: 155–156 mm <abbrev xmlns:xlink="http://www.w3.org/1999/xlink" xlink:title="standard length" id="ABBRID0EFHBI" xlink:type="simple">SL</abbrev>, Mentawai Islands, Pulau Siburu; <named-content xmlns:xlink="http://www.w3.org/1999/xlink" content-type="dwc:institutional_code" xlink:type="simple">USNM</named-content> 147058, 203 mm <abbrev xmlns:xlink="http://www.w3.org/1999/xlink" xlink:title="standard length" id="ABBRID0EQHBI" xlink:type="simple">SL</abbrev>, Sulawesi, Talisse Island; <named-content xmlns:xlink="http://www.w3.org/1999/xlink" content-type="dwc:institutional_code" xlink:type="simple">USNM</named-content> 87989, 255 mm <abbrev xmlns:xlink="http://www.w3.org/1999/xlink" xlink:title="standard length" id="ABBRID0E2HBI" xlink:type="simple">SL</abbrev>, Sumatra, Poeloe Toekus; <named-content xmlns:xlink="http://www.w3.org/1999/xlink" content-type="dwc:institutional_code" xlink:type="simple">USNM</named-content> 75887, 250 mm <abbrev xmlns:xlink="http://www.w3.org/1999/xlink" xlink:title="standard length" id="ABBRID0EGIBI" xlink:type="simple">SL</abbrev>, Borneo, Tandjoeng, Setebah. <bold>Cocos-Keeling</bold>: SU 35630, 200 mm <abbrev xmlns:xlink="http://www.w3.org/1999/xlink" xlink:title="standard length" id="ABBRID0EZIBI" xlink:type="simple">SL</abbrev>, Cocos-Keeling I. <bold>Papua New Guinea</bold>: <named-content xmlns:xlink="http://www.w3.org/1999/xlink" content-type="dwc:institutional_code" xlink:type="simple">USNM</named-content> 267499, 203 mm <abbrev xmlns:xlink="http://www.w3.org/1999/xlink" xlink:title="standard length" id="ABBRID0EGJBI" xlink:type="simple">SL</abbrev>, Trobriand Kuia Islands; <named-content xmlns:xlink="http://www.w3.org/1999/xlink" content-type="dwc:institutional_code" xlink:type="simple">USNM</named-content> 267515, 2: 116–120 <abbrev xmlns:xlink="http://www.w3.org/1999/xlink" xlink:title="standard length" id="ABBRID0ERJBI" xlink:type="simple">SL</abbrev>, New Britain, Rabaul. <bold>Solomon Islands</bold>: <named-content xmlns:xlink="http://www.w3.org/1999/xlink" content-type="dwc:institutional_code" xlink:type="simple">USNM</named-content> 382371, 205 mm <abbrev xmlns:xlink="http://www.w3.org/1999/xlink" xlink:title="standard length" id="ABBRID0E5JBI" xlink:type="simple">SL</abbrev>, Santa Cruz Islands. <bold>Micronesia</bold>: <named-content xmlns:xlink="http://www.w3.org/1999/xlink" content-type="dwc:institutional_code" xlink:type="simple">BPBM</named-content> 77, 8: 75–230 mm <abbrev xmlns:xlink="http://www.w3.org/1999/xlink" xlink:title="standard length" id="ABBRID0EPKBI" xlink:type="simple">SL</abbrev>, Guam; <named-content xmlns:xlink="http://www.w3.org/1999/xlink" content-type="dwc:institutional_code" xlink:type="simple">BPBM</named-content> 4089, 3: 209–220 mm <abbrev xmlns:xlink="http://www.w3.org/1999/xlink" xlink:title="standard length" id="ABBRID0E5KBI" xlink:type="simple">SL</abbrev>, Wake Island; <named-content xmlns:xlink="http://www.w3.org/1999/xlink" content-type="dwc:institutional_code" xlink:type="simple">BPBM</named-content> 24628, 12: 79–160 mm <abbrev xmlns:xlink="http://www.w3.org/1999/xlink" xlink:title="standard length" id="ABBRID0ENLBI" xlink:type="simple">SL</abbrev>, Chuuk, Puluwat Atoll. <bold>Japan</bold>: <named-content xmlns:xlink="http://www.w3.org/1999/xlink" content-type="dwc:institutional_code" xlink:type="simple">BPBM</named-content> 7086, 2: 88–108 mm <abbrev xmlns:xlink="http://www.w3.org/1999/xlink" xlink:title="standard length" id="ABBRID0E5LBI" xlink:type="simple">SL</abbrev>, Minami-Tori Shima; <named-content xmlns:xlink="http://www.w3.org/1999/xlink" content-type="dwc:institutional_code" xlink:type="simple">BPBM</named-content> 7087, 210 mm <abbrev xmlns:xlink="http://www.w3.org/1999/xlink" xlink:title="standard length" id="ABBRID0ENMBI" xlink:type="simple">SL</abbrev>, Minami-Tori Shima. <bold>South Pacific</bold>: <named-content xmlns:xlink="http://www.w3.org/1999/xlink" content-type="dwc:institutional_code" xlink:type="simple">BPBM</named-content> 27868, 5: 81–119 mm <abbrev xmlns:xlink="http://www.w3.org/1999/xlink" xlink:title="standard length" id="ABBRID0E5MBI" xlink:type="simple">SL</abbrev>, Samoan Islands, Tutuila Island; <named-content xmlns:xlink="http://www.w3.org/1999/xlink" content-type="dwc:institutional_code" xlink:type="simple">BPBM</named-content> 27906, 3: 84–107 mm <abbrev xmlns:xlink="http://www.w3.org/1999/xlink" xlink:title="standard length" id="ABBRID0ENNBI" xlink:type="simple">SL</abbrev>, Samoan Islands, Tutuila Island; <named-content xmlns:xlink="http://www.w3.org/1999/xlink" content-type="dwc:institutional_code" xlink:type="simple">BPBM</named-content> 15299, 16: 81–159 mm <abbrev xmlns:xlink="http://www.w3.org/1999/xlink" xlink:title="standard length" id="ABBRID0E3NBI" xlink:type="simple">SL</abbrev>, Phoenix Islands, Orona Atoll; <named-content xmlns:xlink="http://www.w3.org/1999/xlink" content-type="dwc:institutional_code" xlink:type="simple">BPBM</named-content> 12937, 165 mm <abbrev xmlns:xlink="http://www.w3.org/1999/xlink" xlink:title="standard length" id="ABBRID0ELOBI" xlink:type="simple">SL</abbrev>, Rapa; <named-content xmlns:xlink="http://www.w3.org/1999/xlink" content-type="dwc:institutional_code" xlink:type="simple">BPBM</named-content> 2136, 198 mm <abbrev xmlns:xlink="http://www.w3.org/1999/xlink" xlink:title="standard length" id="ABBRID0E1OBI" xlink:type="simple">SL</abbrev>, Marquesas Islands, Nuku Hiva. <bold>Western Indian Ocean</bold>: <named-content xmlns:xlink="http://www.w3.org/1999/xlink" content-type="dwc:institutional_code" xlink:type="simple">USNM</named-content> 229036, 9: 129–192 mm <abbrev xmlns:xlink="http://www.w3.org/1999/xlink" xlink:title="standard length" id="ABBRID0EHPBI" xlink:type="simple">SL</abbrev>, Chagos Archipelago, Salomon Atoll; <named-content xmlns:xlink="http://www.w3.org/1999/xlink" content-type="dwc:institutional_code" xlink:type="simple">CAS</named-content> 237312, 2: 137–144 mm <abbrev xmlns:xlink="http://www.w3.org/1999/xlink" xlink:title="standard length" id="ABBRID0EZPBI" xlink:type="simple">SL</abbrev>, Maldives, Faafu Atoll; <named-content xmlns:xlink="http://www.w3.org/1999/xlink" content-type="dwc:institutional_code" xlink:type="simple">BPBM</named-content> 34673, 2: 107–115 mm <abbrev xmlns:xlink="http://www.w3.org/1999/xlink" xlink:title="standard length" id="ABBRID0EIQBI" xlink:type="simple">SL</abbrev>, Maldives, N Malé Atoll; <named-content xmlns:xlink="http://www.w3.org/1999/xlink" content-type="dwc:institutional_code" xlink:type="simple">CAS</named-content> 35383, 2: 85.5–142 mm <abbrev xmlns:xlink="http://www.w3.org/1999/xlink" xlink:title="standard length" id="ABBRID0E1QBI" xlink:type="simple">SL</abbrev>, Maldives, Malé Atoll; <named-content xmlns:xlink="http://www.w3.org/1999/xlink" content-type="dwc:institutional_code" xlink:type="simple">BPBM</named-content> 41252, 2: 120–135 mm <abbrev xmlns:xlink="http://www.w3.org/1999/xlink" xlink:title="standard length" id="ABBRID0EJRBI" xlink:type="simple">SL</abbrev>, Mauritius, Oyster Bay.</p><!--PageBreak--></tp:treatment-sec><tp:treatment-sec sec-type="diagnosis" id="SECID0ERRBI"><title>Diagnosis.</title><p>Body elongate, the depth at first dorsal-fin origin 4.0–4.6 in <abbrev xmlns:xlink="http://www.w3.org/1999/xlink" xlink:title="standard length" id="ABBRID0EXRBI" xlink:type="simple">SL</abbrev>; head moderately compressed, the length 2.9–3.8 in <abbrev xmlns:xlink="http://www.w3.org/1999/xlink" xlink:title="standard length" id="ABBRID0E5RBI" xlink:type="simple">SL</abbrev>; snout long, slightly blunt anteriorly. Barbels usually not reaching a vertical at posterior margin of preopercle, their length 3.7–6.0 in <abbrev xmlns:xlink="http://www.w3.org/1999/xlink" xlink:title="standard length" id="ABBRID0EFSBI" xlink:type="simple">SL</abbrev>. Eye diameter 10.1–15.6 in <abbrev xmlns:xlink="http://www.w3.org/1999/xlink" xlink:title="standard length" id="ABBRID0EMSBI" xlink:type="simple">SL</abbrev>. Pectoral-fin rays 16–18. Gill-raker counts 27–29 (rarely 26 or 30); lateral-line scales 37–40 (usually 38). Caudal fin varying from usually white or light gray to occasionally yellowish or yellow.</p></tp:treatment-sec><tp:treatment-sec sec-type="Color" id="SECID0ETSBI"><title>Color.</title><p>Silvery white to yellowish, slightly darker over lateral line, margins of each scale on upper half of body darker than scale. Yellow stripe on side of body at level of eye, beginning from posterior margin of orbit and ending at caudal-fin base, bordered by two whitish narrow stripes (sometimes slightly blue); the stripe usually containing a black spot above posterior part of pectoral fins (under the first dorsal fin), sometimes faint due to fading, stripe anterior to spot occasionally indistinct; barbels white; dorsal fins usually transparent, sometimes first dorsal fin with yellowish tinge; pectoral, anal, and pelvic fins whitish, translucent; caudal fin varying from usually white or light gray to occasionally yellowish or yellow. Sometimes body color pattern of broad irregular red-brown bars, especially at night. When fresh, body color can turn pink and all fins yellow. Uniformly creamy white in preservative.</p></tp:treatment-sec><tp:treatment-sec sec-type="distribution" id="SECID0EYSBI"><title>Distribution.</title><p>
            <italic><tp:taxon-name><tp:taxon-name-part taxon-name-part-type="genus">Mulloidichthys</tp:taxon-name-part> <tp:taxon-name-part taxon-name-part-type="species">flavolineatus</tp:taxon-name-part> <tp:taxon-name-part taxon-name-part-type="subspecies">flavolineatus</tp:taxon-name-part></tp:taxon-name></italic> is wide-ranging from East Africa north to the Maldives and Chagos Archipelago and east to the Hawaiian, Marquesas and <named-content xmlns:xlink="http://www.w3.org/1999/xlink" xlink:type="simple" content-type="institution" xlink:href="http://grbio.org/institution/pitcairn" id="NCID0ELTBI">Pitcairn</named-content> Islands, north to the Ryukyu and Bonin Islands and south to Lord Howe Island, New Caledonia and Rapa Island (<xref ref-type="bibr" rid="B36">Randall 2002</xref>, <xref ref-type="bibr" rid="B44">Uiblein 2011</xref>) (Fig. <xref ref-type="fig" rid="F15">15</xref>).</p><fig id="F15" position="float" orientation="portrait"><label>Figure 15.</label><caption><p>Distribution map of <italic><tp:taxon-name><tp:taxon-name-part taxon-name-part-type="genus">Mulloidichthys</tp:taxon-name-part> <tp:taxon-name-part taxon-name-part-type="species">flavolineatus</tp:taxon-name-part></tp:taxon-name></italic> surveyed in this study. Red symbols denote locations of specimens of <italic><tp:taxon-name><tp:taxon-name-part taxon-name-part-type="genus">Mulloidichthys</tp:taxon-name-part> <tp:taxon-name-part taxon-name-part-type="species">flavolineatus</tp:taxon-name-part> <tp:taxon-name-part taxon-name-part-type="subspecies">flavicaudus</tp:taxon-name-part></tp:taxon-name></italic> subsp. n. and blue symbols denote locations of specimens of <italic><tp:taxon-name><tp:taxon-name-part taxon-name-part-type="genus">Mulloidichthys</tp:taxon-name-part> <tp:taxon-name-part taxon-name-part-type="species">flavolineatus</tp:taxon-name-part> <tp:taxon-name-part taxon-name-part-type="subspecies">flavolineatus</tp:taxon-name-part></tp:taxon-name></italic>. Squares indicate locations included in the genetic surveys. Circles indicate locations of specimens for which only morphological analyses were carried out.</p></caption><graphic xmlns:xlink="http://www.w3.org/1999/xlink" xlink:href="zookeys-605-131-g015.jpg" position="float" orientation="portrait" xlink:type="simple" id="oo_95809.jpg"/></fig></tp:treatment-sec><tp:treatment-sec sec-type="Genetics" id="SECID0ENVBI"><title>Genetics.</title><p>The parsimony-based haplotype networks constructed with mtDNA <italic>cytb</italic> sequences from 217 <italic><tp:taxon-name><tp:taxon-name-part taxon-name-part-type="genus">Mulloidichthys</tp:taxon-name-part> <tp:taxon-name-part taxon-name-part-type="species">flavolineatus</tp:taxon-name-part></tp:taxon-name></italic> specimens revealed a separation between individuals from the NW Indian Ocean (including the Red Sea, the Gulf of Aden and Oman) and individuals in the rest of the Indian Ocean and the Pacific Ocean (Fig. <xref ref-type="fig" rid="F16">16</xref>). Corrected genetic distance was 1.7%, with seven diagnostic mutations (<xref ref-type="bibr" rid="B12">Fernandez-Silva et al. 2015</xref>).</p><fig id="F16" position="float" orientation="portrait"><label>Figure 16.</label><caption><p>Median-joining haplotype network based on mitochondrial <italic>cytochrome b</italic> sequence data (715 bp) from 217 <italic><tp:taxon-name><tp:taxon-name-part taxon-name-part-type="genus">Mulloidichthys</tp:taxon-name-part> <tp:taxon-name-part taxon-name-part-type="species">flavolineatus</tp:taxon-name-part></tp:taxon-name></italic> individuals sampled across the Red Sea, Arabian Sea, Indian Ocean and Pacific Ocean. Each circle represents a haplotype, with size proportional to its total frequency. Branches separated by black crossbars represent a single nucleotide change, whereas open circles indicate unsampled haplotypes; colors indicate collection location as in the embedded key. The network depicts two distinct clades separated by seven mutational steps (corrected sequence divergence, d = 1.7%; <xref ref-type="bibr" rid="B22">Kimura 1980</xref>) (From <xref ref-type="bibr" rid="B12">Fernandez-Silva et al. 2015</xref>).</p></caption><graphic xmlns:xlink="http://www.w3.org/1999/xlink" xlink:href="zookeys-605-131-g016.jpg" position="float" orientation="portrait" xlink:type="simple" id="oo_95810.jpg"/></fig><p>We obtained a concatenated alignment of a 715-bp segment of the <italic>cytb</italic> gene and a 731-bp segment of the <italic>ATPase-8</italic> and <italic>ATPase-6</italic> genes of the mitochondrial genome <!--PageBreak-->from seven individuals from the Red Sea (Jeddah) and five from the Pacific (Hawai‘i and Okinawa). Phylogenetic reconstructions based on Bayesian inference (Fig. <xref ref-type="fig" rid="F17">17</xref>) revealed a genetic break and the presence of two well-supported monophyletic clades (posterior probability = 1): one with sequences from the Red Sea and one with the haplotypes from the Pacific. Reconstructions based on the Maximum-Likelihood and Neighbor-Joining methods were in agreement with this topology but clades had lower statistical support (results not shown).</p><fig id="F17" position="float" orientation="portrait"><label>Figure 17.</label><caption><p>Bayesian-inference based phylogenetic tree showing relationships among mtDNA concatenated haplotypes of segments of the <italic>cytb</italic> and <italic>ATPase-8</italic> &amp; <italic>ATPase-6</italic> genes from seven individuals of <italic><tp:taxon-name><tp:taxon-name-part taxon-name-part-type="genus">Mulloidichthys</tp:taxon-name-part> <tp:taxon-name-part taxon-name-part-type="species">flavolineatus</tp:taxon-name-part> <tp:taxon-name-part taxon-name-part-type="subspecies">flavicaudus</tp:taxon-name-part></tp:taxon-name></italic> subsp. n. from the Red Sea (Jeddah), five individuals of <italic><tp:taxon-name><tp:taxon-name-part taxon-name-part-type="genus">Mulloidichthys</tp:taxon-name-part> <tp:taxon-name-part taxon-name-part-type="species">flavolineatus</tp:taxon-name-part> <tp:taxon-name-part taxon-name-part-type="subspecies">flavolineatus</tp:taxon-name-part></tp:taxon-name></italic> from the Pacific (O‘ahu in Hawai‘i and Okinawa) and two <italic><tp:taxon-name><tp:taxon-name-part taxon-name-part-type="genus">Mulloidichthys</tp:taxon-name-part></tp:taxon-name></italic> spp. as outgroups. The nodes show posterior probabilities. Branch lengths are according to estimated divergence time (note that the branch leading to <italic><tp:taxon-name><tp:taxon-name-part taxon-name-part-type="genus">Mulloidichthys</tp:taxon-name-part> <tp:taxon-name-part taxon-name-part-type="species">pfluegeri</tp:taxon-name-part></tp:taxon-name></italic> was reduced by 50%).</p></caption><graphic xmlns:xlink="http://www.w3.org/1999/xlink" xlink:href="zookeys-605-131-g017.jpg" position="float" orientation="portrait" xlink:type="simple" id="oo_95811.jpg"/></fig><!--PageBreak--></tp:treatment-sec><tp:treatment-sec><!--Section generated to contain objects referenced in tp:taxon-treatment.--><fig id="F1" position="float" orientation="portrait"><label>Figure 1.</label><caption><p>Color photograph of the neotype of <italic><tp:taxon-name><tp:taxon-name-part taxon-name-part-type="genus">Mulloidichthys</tp:taxon-name-part> <tp:taxon-name-part taxon-name-part-type="species">flavolineatus</tp:taxon-name-part> <tp:taxon-name-part taxon-name-part-type="subspecies">flavolineatus</tp:taxon-name-part></tp:taxon-name></italic> from Mauritius, <named-content xmlns:xlink="http://www.w3.org/1999/xlink" content-type="dwc:institutional_code" xlink:type="simple">BPBM</named-content> 20135, 162 mm <abbrev xmlns:xlink="http://www.w3.org/1999/xlink" xlink:title="standard length" id="ABBRID0EVEAC" xlink:type="simple">SL</abbrev>. Photo by John E. Randall.</p></caption><graphic xmlns:xlink="http://www.w3.org/1999/xlink" xlink:href="zookeys-605-131-g001.jpg" position="float" orientation="portrait" xlink:type="simple" id="oo_95794.jpg"/></fig><fig id="F2" position="float" orientation="portrait"><label>Figure 2.</label><caption><p>Underwater photograph of <italic><tp:taxon-name><tp:taxon-name-part taxon-name-part-type="genus">Mulloidichthys</tp:taxon-name-part> <tp:taxon-name-part taxon-name-part-type="species">flavolineatus</tp:taxon-name-part> <tp:taxon-name-part taxon-name-part-type="subspecies">flavolineatus</tp:taxon-name-part></tp:taxon-name></italic> (aprox. 230 mm <abbrev xmlns:xlink="http://www.w3.org/1999/xlink" xlink:title="standard length" id="ABBRID0EWFAC" xlink:type="simple">SL</abbrev>) from Mauritius, the type locality of the subspecies. Photo by John E. Randall.</p></caption><graphic xmlns:xlink="http://www.w3.org/1999/xlink" xlink:href="zookeys-605-131-g002.jpg" position="float" orientation="portrait" xlink:type="simple" id="oo_95795.jpg"/></fig><fig id="F3" position="float" orientation="portrait"><label>Figure 3.</label><caption><p>Underwater photography of <italic><tp:taxon-name><tp:taxon-name-part taxon-name-part-type="genus">Mulloidichthys</tp:taxon-name-part> <tp:taxon-name-part taxon-name-part-type="species">flavolineatus</tp:taxon-name-part> <tp:taxon-name-part taxon-name-part-type="subspecies">flavolineatus</tp:taxon-name-part></tp:taxon-name></italic> from O‘ahu, Hawai‘i. Photo by John E. Randall.</p></caption><graphic xmlns:xlink="http://www.w3.org/1999/xlink" xlink:href="zookeys-605-131-g003.jpg" position="float" orientation="portrait" xlink:type="simple" id="oo_95796.jpg"/></fig><fig id="F5" position="float" orientation="portrait"><label>Figure 5.</label><caption><p>School of <italic><tp:taxon-name><tp:taxon-name-part taxon-name-part-type="genus">Mulloidichthys</tp:taxon-name-part> <tp:taxon-name-part taxon-name-part-type="species">flavolineatus</tp:taxon-name-part> <tp:taxon-name-part taxon-name-part-type="subspecies">flavolineatus</tp:taxon-name-part></tp:taxon-name></italic> in Maui, Hawai‘i. Photo by John E. Randall.</p></caption><graphic xmlns:xlink="http://www.w3.org/1999/xlink" xlink:href="zookeys-605-131-g005.jpg" position="float" orientation="portrait" xlink:type="simple" id="oo_95798.jpg"/></fig><fig id="F6" position="float" orientation="portrait"><label>Figure 6.</label><caption><p>School of <italic><tp:taxon-name><tp:taxon-name-part taxon-name-part-type="genus">Mulloidichthys</tp:taxon-name-part> <tp:taxon-name-part taxon-name-part-type="species">flavolineatus</tp:taxon-name-part> <tp:taxon-name-part taxon-name-part-type="subspecies">flavolineatus</tp:taxon-name-part></tp:taxon-name></italic> in Maui, Hawai‘i resting on the bottom. Photo by John E. Randall.</p></caption><graphic xmlns:xlink="http://www.w3.org/1999/xlink" xlink:href="zookeys-605-131-g006.jpg" position="float" orientation="portrait" xlink:type="simple" id="oo_95799.jpg"/></fig><fig id="F14" position="float" orientation="portrait"><label>Figure 14.</label><caption><p>Comparison of head length, eye diameter, and barbel length in <abbrev xmlns:xlink="http://www.w3.org/1999/xlink" xlink:title="standard length" id="ABBRID0EFIAG" xlink:type="simple">SL</abbrev> among regions and against <abbrev xmlns:xlink="http://www.w3.org/1999/xlink" xlink:title="standard length" id="ABBRID0EMIAG" xlink:type="simple">SL</abbrev> in <italic><tp:taxon-name><tp:taxon-name-part taxon-name-part-type="genus">Mulloidichthys</tp:taxon-name-part> <tp:taxon-name-part taxon-name-part-type="species">flavolineatus</tp:taxon-name-part> <tp:taxon-name-part taxon-name-part-type="subspecies">flavolineatus</tp:taxon-name-part></tp:taxon-name></italic> and <italic><tp:taxon-name><tp:taxon-name-part taxon-name-part-type="genus">Mulloidichthys</tp:taxon-name-part> <tp:taxon-name-part taxon-name-part-type="species">flavolineatus</tp:taxon-name-part> <tp:taxon-name-part taxon-name-part-type="subspecies">flavicaudus</tp:taxon-name-part></tp:taxon-name></italic> subsp. n. Below, measurements against <abbrev xmlns:xlink="http://www.w3.org/1999/xlink" xlink:title="standard length" id="ABBRID0ENJAG" xlink:type="simple">SL</abbrev>. These colors identify the region of origin of each individual following the scheme in the upper panel. These are the same data as in Table <xref ref-type="table" rid="T3">3</xref>.</p></caption><graphic xmlns:xlink="http://www.w3.org/1999/xlink" xlink:href="zookeys-605-131-g014.jpg" position="float" orientation="portrait" xlink:type="simple" id="oo_95808.jpg"/></fig><table-wrap id="T3" position="float" orientation="portrait"><label>Table 3.</label><caption><p>Comparison of Head Length, Eye Diameter, and Barbel Length in subspecies of <italic><tp:taxon-name><tp:taxon-name-part taxon-name-part-type="genus">Mulloidichthys</tp:taxon-name-part> <tp:taxon-name-part taxon-name-part-type="species">flavolineatus</tp:taxon-name-part></tp:taxon-name></italic>. Ranges and mean values (in brackets) are given for each ratio.</p></caption><table id="TID0EFYBG" rules="all"><tbody><tr><th rowspan="1" colspan="1"/><th rowspan="1" colspan="1">Locality</th><th rowspan="1" colspan="1">Standard length (mm) and number of specimens</th><th rowspan="1" colspan="1">Head length in standard length</th><th rowspan="1" colspan="1">Eye diameter in standard length</th><th rowspan="1" colspan="1">Barbel length in standard length</th></tr><tr><td rowspan="2" colspan="1">
              <italic><tp:taxon-name><tp:taxon-name-part taxon-name-part-type="genus">Mulloidichthys</tp:taxon-name-part> <tp:taxon-name-part taxon-name-part-type="species">flavolineatus</tp:taxon-name-part> <tp:taxon-name-part taxon-name-part-type="subspecies">flavicaudus</tp:taxon-name-part></tp:taxon-name></italic> subsp. n.</td><td rowspan="1" colspan="1">Gulf of Aqaba</td><td rowspan="1" colspan="1">107–252 (n=23)</td><td rowspan="1" colspan="1">3.0–3.6 (3.3)</td><td rowspan="1" colspan="1">11.0–15.8 (13.4)</td><td rowspan="1" colspan="1">4.1–5.2 (4.7)</td></tr><tr><td rowspan="1" colspan="1">Red Sea ‡</td><td rowspan="1" colspan="1">97.5–203 (n=28)</td><td rowspan="1" colspan="1">3.0–3.2 (3.1)</td><td rowspan="1" colspan="1">10.2–13.5 (11.3)</td><td rowspan="1" colspan="1">4.2–4.8 (4.5)</td></tr><tr><td rowspan="1" colspan="1">†</td><td rowspan="1" colspan="1">Maldives</td><td rowspan="1" colspan="1">85.5–144 (n=6)</td><td rowspan="1" colspan="1">2.8–3.3 (3.2)</td><td rowspan="1" colspan="1">10.1–11.8 (10.7)</td><td rowspan="1" colspan="1">3.7–4.8 (4.4)</td></tr><tr><td rowspan="5" colspan="1">
              <italic><tp:taxon-name><tp:taxon-name-part taxon-name-part-type="genus">Mulloidichthys</tp:taxon-name-part> <tp:taxon-name-part taxon-name-part-type="species">flavolineatus</tp:taxon-name-part> <tp:taxon-name-part taxon-name-part-type="subspecies">flavolineatus</tp:taxon-name-part></tp:taxon-name></italic>
            </td><td rowspan="1" colspan="1">Indian Ocean §</td><td rowspan="1" colspan="1">120–192 (n=12)</td><td rowspan="1" colspan="1">3.0–3.3 (3.1)</td><td rowspan="1" colspan="1">10.5–11.7 (11.0)</td><td rowspan="1" colspan="1">4.2–5.1 (4.5)</td></tr><tr><td rowspan="1" colspan="1">East Indies |</td><td rowspan="1" colspan="1">98–255 (n=34)</td><td rowspan="1" colspan="1">3.1–3.5 (3.3)</td><td rowspan="1" colspan="1">10.3–14.0 (12.5)</td><td rowspan="1" colspan="1">4.3–5.6 (4.9)</td></tr><tr><td rowspan="1" colspan="1">Micronesia ¶</td><td rowspan="1" colspan="1">75–230 (n=26)</td><td rowspan="1" colspan="1">3.1–3.8 (3.3)</td><td rowspan="1" colspan="1">10.4–14.4 (11.9)</td><td rowspan="1" colspan="1">4.2–5.9 (5.0)</td></tr><tr><td rowspan="1" colspan="1">South Pacific #</td><td rowspan="1" colspan="1">81–198 (n=26)</td><td rowspan="1" colspan="1">2.9–3.4 (3.2)</td><td rowspan="1" colspan="1">10.2–12.8 (11.9)</td><td rowspan="1" colspan="1">4.3–5.2 (4.7)</td></tr><tr><td rowspan="1" colspan="1">Hawaiian Is. ††</td><td rowspan="1" colspan="1">83–288 (n=16)</td><td rowspan="1" colspan="1">3.1–3.7 (3.3)</td><td rowspan="1" colspan="1">10.4–15.6 (12.9)</td><td rowspan="1" colspan="1">4.0–6.0 (5.1)</td></tr></tbody></table><table-wrap-foot><fn><p>† Both subspecies may overlap and interbreed in Maldives</p></fn><fn><p>‡ Off Sudan and Saudi Arabia</p></fn><fn><p>§ Chagos Archipelago and Mauritius</p></fn><fn><p>| Indonesia, Papua New Guinea, Philippines, and Solomon Islands</p></fn><fn><p>¶ Wake, Minami-Tori Shima and Mariana Islands</p></fn><fn><p># Marquesas Islands, Phoenix Islands, Samoa Islands and Rapa</p></fn><fn><p>†† Including Johnston Atoll</p></fn></table-wrap-foot></table-wrap><table-wrap id="T1" position="float" orientation="portrait"><label>Table 1.</label><caption><p>Lateral-line scale counts of <italic><tp:taxon-name><tp:taxon-name-part taxon-name-part-type="genus">Mulloidichthys</tp:taxon-name-part> <tp:taxon-name-part taxon-name-part-type="species">flavolineatus</tp:taxon-name-part></tp:taxon-name></italic> subspp. In bold, counts for the holotype of <italic><tp:taxon-name><tp:taxon-name-part taxon-name-part-type="genus">Mulloidichthys</tp:taxon-name-part> <tp:taxon-name-part taxon-name-part-type="species">flavolineatus</tp:taxon-name-part> <tp:taxon-name-part taxon-name-part-type="subspecies">flavicaudus</tp:taxon-name-part></tp:taxon-name></italic> subsp. n.</p></caption><table id="TID0E1CBG" rules="all"><tbody><tr><th rowspan="1" colspan="1"/><th rowspan="1" colspan="1"/><th rowspan="1" colspan="1">37</th><th rowspan="1" colspan="1">38</th><th rowspan="1" colspan="1">39</th><th rowspan="1" colspan="1">40</th><th rowspan="1" colspan="1">mean</th></tr><tr><td rowspan="2" colspan="1">
              <italic><tp:taxon-name><tp:taxon-name-part taxon-name-part-type="genus">Mulloidichthys</tp:taxon-name-part> <tp:taxon-name-part taxon-name-part-type="species">flavolineatus</tp:taxon-name-part> <tp:taxon-name-part taxon-name-part-type="subspecies">flavicaudus</tp:taxon-name-part></tp:taxon-name></italic> subsp. n.</td><td rowspan="1" colspan="1">Gulf of Aqaba</td><td rowspan="1" colspan="1">12</td><td rowspan="1" colspan="1">10</td><td rowspan="1" colspan="1">1</td><td rowspan="1" colspan="1"/><td rowspan="1" colspan="1">37.5</td></tr><tr><td rowspan="1" colspan="1">Red Sea off Sudan &amp; Saudi Arabia</td><td rowspan="1" colspan="1">
              <bold>18</bold>
            </td><td rowspan="1" colspan="1">5</td><td rowspan="1" colspan="1"/><td rowspan="1" colspan="1"/><td rowspan="1" colspan="1">37.2</td></tr><tr><td rowspan="1" colspan="1">†</td><td rowspan="1" colspan="1">Maldives</td><td rowspan="1" colspan="1">2</td><td rowspan="1" colspan="1">4</td><td rowspan="1" colspan="1"/><td rowspan="1" colspan="1"/><td rowspan="1" colspan="1">37.7</td></tr><tr><td rowspan="4" colspan="1">
              <italic><tp:taxon-name><tp:taxon-name-part taxon-name-part-type="genus">Mulloidichthys</tp:taxon-name-part> <tp:taxon-name-part taxon-name-part-type="species">flavolineatus</tp:taxon-name-part> <tp:taxon-name-part taxon-name-part-type="subspecies">flavolineatus</tp:taxon-name-part></tp:taxon-name></italic>
            </td><td rowspan="1" colspan="1">Islands of Western Indian Ocean ‡</td><td rowspan="1" colspan="1">5</td><td rowspan="1" colspan="1">5</td><td rowspan="1" colspan="1">4</td><td rowspan="1" colspan="1"/><td rowspan="1" colspan="1">37.9</td></tr><tr><td rowspan="1" colspan="1">East Indies §</td><td rowspan="1" colspan="1">4</td><td rowspan="1" colspan="1">24</td><td rowspan="1" colspan="1">5</td><td rowspan="1" colspan="1"/><td rowspan="1" colspan="1">38.0</td></tr><tr><td rowspan="1" colspan="1">Islands of Oceania (except Hawai‘i) |</td><td rowspan="1" colspan="1">3</td><td rowspan="1" colspan="1">26</td><td rowspan="1" colspan="1">7</td><td rowspan="1" colspan="1"/><td rowspan="1" colspan="1">38.1</td></tr><tr><td rowspan="1" colspan="1">Hawaiian Islands &amp; Johnston Atoll</td><td rowspan="1" colspan="1">2</td><td rowspan="1" colspan="1">16</td><td rowspan="1" colspan="1">6</td><td rowspan="1" colspan="1">1</td><td rowspan="1" colspan="1">38.2</td></tr></tbody></table><table-wrap-foot><fn><p>† Both subspecies may overlap and interbreed in Maldives</p></fn><fn><p>‡ Chagos Archipelago and Mauritius</p></fn><fn><p>§ Indonesia, Papua New Guinea, Philippines and Solomon Islands</p></fn><fn><p>| Wake, Minami-Tori Shima, Mariana Islands, Marquesas Islands, Phoenix Islands, Samoa Islands and Rapa</p></fn></table-wrap-foot></table-wrap><table-wrap id="T2" position="float" orientation="portrait"><label>Table 2.</label><caption><p>Total gill-raker counts of <italic><tp:taxon-name><tp:taxon-name-part taxon-name-part-type="genus">Mulloidichthys</tp:taxon-name-part> <tp:taxon-name-part taxon-name-part-type="species">flavolineatus</tp:taxon-name-part></tp:taxon-name></italic>. In bold, counts for the holotype of <italic><tp:taxon-name><tp:taxon-name-part taxon-name-part-type="genus">Mulloidichthys</tp:taxon-name-part> <tp:taxon-name-part taxon-name-part-type="species">flavolineatus</tp:taxon-name-part> <tp:taxon-name-part taxon-name-part-type="subspecies">flavicaudus</tp:taxon-name-part></tp:taxon-name></italic> subsp. n.</p></caption><table id="TID0EDMBG" rules="all"><tbody><tr><th rowspan="1" colspan="1"/><th rowspan="1" colspan="1"/><th rowspan="1" colspan="1">25</th><th rowspan="1" colspan="1">26</th><th rowspan="1" colspan="1">27</th><th rowspan="1" colspan="1">28</th><th rowspan="1" colspan="1">29</th><th rowspan="1" colspan="1">30</th><th rowspan="1" colspan="1">mean</th></tr><tr><td rowspan="2" colspan="1">
              <italic><tp:taxon-name><tp:taxon-name-part taxon-name-part-type="genus">Mulloidichthys</tp:taxon-name-part> <tp:taxon-name-part taxon-name-part-type="species">flavolineatus</tp:taxon-name-part> <tp:taxon-name-part taxon-name-part-type="subspecies">flavicaudus</tp:taxon-name-part></tp:taxon-name></italic> subsp. n.</td><td rowspan="1" colspan="1">Gulf of Aqaba</td><td rowspan="1" colspan="1">3</td><td rowspan="1" colspan="1">6</td><td rowspan="1" colspan="1">8</td><td rowspan="1" colspan="1">2</td><td rowspan="1" colspan="1">4</td><td rowspan="1" colspan="1"/><td rowspan="1" colspan="1">26.9</td></tr><tr><td rowspan="1" colspan="1">Red Sea off Sudan &amp; Saudi Arabia</td><td rowspan="1" colspan="1">4</td><td rowspan="1" colspan="1">
              <bold>5</bold>
            </td><td rowspan="1" colspan="1">11</td><td rowspan="1" colspan="1">2</td><td rowspan="1" colspan="1"/><td rowspan="1" colspan="1"/><td rowspan="1" colspan="1">26.5</td></tr><tr><td rowspan="1" colspan="1">†</td><td rowspan="1" colspan="1">Maldives</td><td rowspan="1" colspan="1"/><td rowspan="1" colspan="1">1</td><td rowspan="1" colspan="1">3</td><td rowspan="1" colspan="1">2</td><td rowspan="1" colspan="1">0</td><td rowspan="1" colspan="1"/><td rowspan="1" colspan="1">27.2</td></tr><tr><td rowspan="4" colspan="1">
              <italic><tp:taxon-name><tp:taxon-name-part taxon-name-part-type="genus">Mulloidichthys</tp:taxon-name-part> <tp:taxon-name-part taxon-name-part-type="species">flavolineatus</tp:taxon-name-part> <tp:taxon-name-part taxon-name-part-type="subspecies">flavolineatus</tp:taxon-name-part></tp:taxon-name></italic>
            </td><td rowspan="1" colspan="1">Islands of Western Indian Ocean ‡</td><td rowspan="1" colspan="1"/><td rowspan="1" colspan="1"/><td rowspan="1" colspan="1">4</td><td rowspan="1" colspan="1">2</td><td rowspan="1" colspan="1">2</td><td rowspan="1" colspan="1"/><td rowspan="1" colspan="1">27.8</td></tr><tr><td rowspan="1" colspan="1">East Indies §</td><td rowspan="1" colspan="1"/><td rowspan="1" colspan="1">3</td><td rowspan="1" colspan="1">11</td><td rowspan="1" colspan="1">12</td><td rowspan="1" colspan="1">7</td><td rowspan="1" colspan="1"/><td rowspan="1" colspan="1">27.7</td></tr><tr><td rowspan="1" colspan="1">Islands of Oceania (except Hawai‘i) |</td><td rowspan="1" colspan="1"/><td rowspan="1" colspan="1"/><td rowspan="1" colspan="1">12</td><td rowspan="1" colspan="1">18</td><td rowspan="1" colspan="1">11</td><td rowspan="1" colspan="1">3</td><td rowspan="1" colspan="1">28.4</td></tr><tr><td rowspan="1" colspan="1">Hawaiian Islands &amp; Johnston Atoll</td><td rowspan="1" colspan="1"/><td rowspan="1" colspan="1"/><td rowspan="1" colspan="1">2</td><td rowspan="1" colspan="1">3</td><td rowspan="1" colspan="1">10</td><td rowspan="1" colspan="1">3</td><td rowspan="1" colspan="1">28.8</td></tr></tbody></table><table-wrap-foot><fn><p>† Both subspecies may overlap and interbreed in Maldives</p></fn><fn><p>‡ Chagos Archipelago and Mauritius</p></fn><fn><p>§ Indonesia, Papua New Guinea, Philippines and Solomon Islands</p></fn><fn><p>| Wake, Minami-Tori Shima, Mariana Islands, Marquesas Islands, Phoenix Islands, Samoa Islands and Rapa</p></fn></table-wrap-foot></table-wrap><table-wrap id="T4" position="float" orientation="portrait"><label>Table 4.</label><caption><p>Proportional measurements of type specimens of <italic><tp:taxon-name><tp:taxon-name-part taxon-name-part-type="genus">Mulloidichthys</tp:taxon-name-part> <tp:taxon-name-part taxon-name-part-type="species">flavolineatus</tp:taxon-name-part> <tp:taxon-name-part taxon-name-part-type="subspecies">flavicaudus</tp:taxon-name-part></tp:taxon-name></italic> subsp. n. and of comparative material of <italic><tp:taxon-name><tp:taxon-name-part taxon-name-part-type="genus">Mulloidichthys</tp:taxon-name-part> <tp:taxon-name-part taxon-name-part-type="species">flavolineatus</tp:taxon-name-part> <tp:taxon-name-part taxon-name-part-type="subspecies">flavolineatus</tp:taxon-name-part></tp:taxon-name></italic> as percentages of the standard length.</p></caption><table id="TID0EYBAI" rules="all"><tbody><tr><td rowspan="1" colspan="1"/><td rowspan="1" colspan="8">
              <bold><italic><tp:taxon-name><tp:taxon-name-part taxon-name-part-type="genus">Mulloidichthys</tp:taxon-name-part> <tp:taxon-name-part taxon-name-part-type="species">flavolineatus</tp:taxon-name-part> <tp:taxon-name-part taxon-name-part-type="subspecies">flavicaudus</tp:taxon-name-part></tp:taxon-name></italic> subsp. n.</bold>
            </td><td rowspan="1" colspan="4">
              <bold><italic><tp:taxon-name><tp:taxon-name-part taxon-name-part-type="genus">Mulloidichthys</tp:taxon-name-part> <tp:taxon-name-part taxon-name-part-type="species">flavolineatus</tp:taxon-name-part> <tp:taxon-name-part taxon-name-part-type="subspecies">flavolineatus</tp:taxon-name-part></tp:taxon-name></italic></bold>
            </td></tr><tr><td rowspan="1" colspan="1"/><td rowspan="1" colspan="8">
              <bold>Sudan</bold>
            </td><td rowspan="1" colspan="3">
              <bold>Mauritius</bold>
            </td><td rowspan="1" colspan="1">
              <bold>Johnston Atoll</bold>
            </td></tr><tr><td rowspan="1" colspan="1"/><td rowspan="1" colspan="1">
              <bold>Holotype</bold>
            </td><td rowspan="1" colspan="1"/><td rowspan="1" colspan="1"/><td rowspan="1" colspan="1"/><td rowspan="1" colspan="1"/><td rowspan="1" colspan="1"/><td rowspan="1" colspan="1"/><td rowspan="1" colspan="1"/><td rowspan="1" colspan="1">
              <bold>Neotype</bold>
            </td><td rowspan="1" colspan="1"/><td rowspan="1" colspan="1"/><td rowspan="1" colspan="1"/></tr><tr><td rowspan="1" colspan="1"/><td rowspan="1" colspan="1">
                    <named-content xmlns:xlink="http://www.w3.org/1999/xlink" content-type="dwc:institutional_code" xlink:type="simple">SMF</named-content> 35486</td><td rowspan="1" colspan="1">
                    <named-content xmlns:xlink="http://www.w3.org/1999/xlink" content-type="dwc:institutional_code" xlink:type="simple">SMF</named-content> 24818-1</td><td rowspan="1" colspan="1">
                    <named-content xmlns:xlink="http://www.w3.org/1999/xlink" content-type="dwc:institutional_code" xlink:type="simple">SMF</named-content> 24818-2</td><td rowspan="1" colspan="1">
                    <named-content xmlns:xlink="http://www.w3.org/1999/xlink" content-type="dwc:institutional_code" xlink:type="simple">SMF</named-content> 24818-3</td><td rowspan="1" colspan="1">
                    <named-content xmlns:xlink="http://www.w3.org/1999/xlink" content-type="dwc:institutional_code" xlink:type="simple">SMF</named-content> 24818-4</td><td rowspan="1" colspan="1">
                    <named-content xmlns:xlink="http://www.w3.org/1999/xlink" content-type="dwc:institutional_code" xlink:type="simple">SMF</named-content> 24818-5</td><td rowspan="1" colspan="1">
                    <named-content xmlns:xlink="http://www.w3.org/1999/xlink" content-type="dwc:institutional_code" xlink:type="simple">SMF</named-content> 24818-6</td><td rowspan="1" colspan="1">
                    <named-content xmlns:xlink="http://www.w3.org/1999/xlink" content-type="dwc:institutional_code" xlink:type="simple">USNM</named-content> 221124</td><td rowspan="1" colspan="1">
                    <named-content xmlns:xlink="http://www.w3.org/1999/xlink" content-type="dwc:institutional_code" xlink:type="simple">BPBM</named-content> 20135</td><td rowspan="1" colspan="1">
                    <named-content xmlns:xlink="http://www.w3.org/1999/xlink" content-type="dwc:institutional_code" xlink:type="simple">BPBM</named-content> 41252–1</td><td rowspan="1" colspan="1">
                    <named-content xmlns:xlink="http://www.w3.org/1999/xlink" content-type="dwc:institutional_code" xlink:type="simple">BPBM</named-content> 41252–2</td><td rowspan="1" colspan="1">
                    <named-content xmlns:xlink="http://www.w3.org/1999/xlink" content-type="dwc:institutional_code" xlink:type="simple">BPBM</named-content> 7520</td></tr><tr><td rowspan="1" colspan="1">Standard length (mm)</td><td rowspan="1" colspan="1">142</td><td rowspan="1" colspan="1">125</td><td rowspan="1" colspan="1">120</td><td rowspan="1" colspan="1">118</td><td rowspan="1" colspan="1">111</td><td rowspan="1" colspan="1">108</td><td rowspan="1" colspan="1">106</td><td rowspan="1" colspan="1">181</td><td rowspan="1" colspan="1">162</td><td rowspan="1" colspan="1">120</td><td rowspan="1" colspan="1">135</td><td rowspan="1" colspan="1">166</td></tr><tr><td rowspan="1" colspan="1">Body depth</td><td rowspan="1" colspan="1">24.3</td><td rowspan="1" colspan="1">23.1</td><td rowspan="1" colspan="1">23.2</td><td rowspan="1" colspan="1">24.1</td><td rowspan="1" colspan="1">22.8</td><td rowspan="1" colspan="1">22.1</td><td rowspan="1" colspan="1">22.2</td><td rowspan="1" colspan="1">22.1</td><td rowspan="1" colspan="1">22.2</td><td rowspan="1" colspan="1">22.1</td><td rowspan="1" colspan="1">22.0</td><td rowspan="1" colspan="1">25.1</td></tr><tr><td rowspan="1" colspan="1">Body width</td><td rowspan="1" colspan="1">14.9</td><td rowspan="1" colspan="1">14.9</td><td rowspan="1" colspan="1">15.3</td><td rowspan="1" colspan="1">14.4</td><td rowspan="1" colspan="1">14.5</td><td rowspan="1" colspan="1">13.6</td><td rowspan="1" colspan="1">13.9</td><td rowspan="1" colspan="1">15.1</td><td rowspan="1" colspan="1">13.1</td><td rowspan="1" colspan="1">12.3</td><td rowspan="1" colspan="1">9.6</td><td rowspan="1" colspan="1">14.2</td></tr><tr><td rowspan="1" colspan="1">Head length</td><td rowspan="1" colspan="1">31.3</td><td rowspan="1" colspan="1">33.2</td><td rowspan="1" colspan="1">32.6</td><td rowspan="1" colspan="1">32.3</td><td rowspan="1" colspan="1">31.9</td><td rowspan="1" colspan="1">32.1</td><td rowspan="1" colspan="1">30.9</td><td rowspan="1" colspan="1">32.1</td><td rowspan="1" colspan="1">30.6</td><td rowspan="1" colspan="1">31.5</td><td rowspan="1" colspan="1">32.2</td><td rowspan="1" colspan="1">33.2</td></tr><tr><td rowspan="1" colspan="1">Snout length</td><td rowspan="1" colspan="1">14.4</td><td rowspan="1" colspan="1">14.4</td><td rowspan="1" colspan="1">13.9</td><td rowspan="1" colspan="1">13.5</td><td rowspan="1" colspan="1">14.7</td><td rowspan="1" colspan="1">13.2</td><td rowspan="1" colspan="1">13</td><td rowspan="1" colspan="1">14.4</td><td rowspan="1" colspan="1">14.5</td><td rowspan="1" colspan="1">13.1</td><td rowspan="1" colspan="1">13.5</td><td rowspan="1" colspan="1">15.2</td></tr><tr><td rowspan="1" colspan="1">Orbit diameter</td><td rowspan="1" colspan="1">7.7</td><td rowspan="1" colspan="1">9.3</td><td rowspan="1" colspan="1">9.5</td><td rowspan="1" colspan="1">9.0</td><td rowspan="1" colspan="1">8.8</td><td rowspan="1" colspan="1">9.2</td><td rowspan="1" colspan="1">7.7</td><td rowspan="1" colspan="1">8.6</td><td rowspan="1" colspan="1">9.2</td><td rowspan="1" colspan="1">8.5</td><td rowspan="1" colspan="1">8.6</td><td rowspan="1" colspan="1">9.3</td></tr><tr><td rowspan="1" colspan="1">Interorbital width</td><td rowspan="1" colspan="1">7.8</td><td rowspan="1" colspan="1">7.5</td><td rowspan="1" colspan="1">7.2</td><td rowspan="1" colspan="1">7.4</td><td rowspan="1" colspan="1">7.8</td><td rowspan="1" colspan="1">7.0</td><td rowspan="1" colspan="1">7.0</td><td rowspan="1" colspan="1">7.5</td><td rowspan="1" colspan="1">9.0</td><td rowspan="1" colspan="1">7.6</td><td rowspan="1" colspan="1">6.9</td><td rowspan="1" colspan="1">8.0</td></tr><tr><td rowspan="1" colspan="1">Upper-jaw length</td><td rowspan="1" colspan="1">8.1</td><td rowspan="1" colspan="1">7.0</td><td rowspan="1" colspan="1">8.0</td><td rowspan="1" colspan="1">8.0</td><td rowspan="1" colspan="1">7.8</td><td rowspan="1" colspan="1">7.2</td><td rowspan="1" colspan="1">7.6</td><td rowspan="1" colspan="1">8.2</td><td rowspan="1" colspan="1">8.3</td><td rowspan="1" colspan="1">8.4</td><td rowspan="1" colspan="1">8.1</td><td rowspan="1" colspan="1">7.8</td></tr><tr><td rowspan="1" colspan="1">Barbel length</td><td rowspan="1" colspan="1">22.3</td><td rowspan="1" colspan="1">23.4</td><td rowspan="1" colspan="1">24.0</td><td rowspan="1" colspan="1">22.5</td><td rowspan="1" colspan="1">21.8</td><td rowspan="1" colspan="1">22.5</td><td rowspan="1" colspan="1">–</td><td rowspan="1" colspan="1">21.0</td><td rowspan="1" colspan="1">19.8</td><td rowspan="1" colspan="1">20.8</td><td rowspan="1" colspan="1">22.2</td><td rowspan="1" colspan="1">20.0</td></tr><tr><td rowspan="1" colspan="1">Caudal-peduncle least depth</td><td rowspan="1" colspan="1">8.6</td><td rowspan="1" colspan="1">8.6</td><td rowspan="1" colspan="1">8.3</td><td rowspan="1" colspan="1">8.6</td><td rowspan="1" colspan="1">8.5</td><td rowspan="1" colspan="1">8.4</td><td rowspan="1" colspan="1">8.7</td><td rowspan="1" colspan="1">8.8</td><td rowspan="1" colspan="1">9.2</td><td rowspan="1" colspan="1">8.8</td><td rowspan="1" colspan="1">9.2</td><td rowspan="1" colspan="1">9.2</td></tr><tr><td rowspan="1" colspan="1">Caudal-peduncle length</td><td rowspan="1" colspan="1">24.3</td><td rowspan="1" colspan="1">22.4</td><td rowspan="1" colspan="1">20.1</td><td rowspan="1" colspan="1">23.0</td><td rowspan="1" colspan="1">23.1</td><td rowspan="1" colspan="1">24.9</td><td rowspan="1" colspan="1">21.8</td><td rowspan="1" colspan="1">25.2</td><td rowspan="1" colspan="1">23.3</td><td rowspan="1" colspan="1">30.5</td><td rowspan="1" colspan="1">20.3</td><td rowspan="1" colspan="1">23.4</td></tr><tr><td rowspan="1" colspan="1">Snout to origin of first dorsal fin</td><td rowspan="1" colspan="1">41.1</td><td rowspan="1" colspan="1">39.2</td><td rowspan="1" colspan="1">39.6</td><td rowspan="1" colspan="1">39.3</td><td rowspan="1" colspan="1">40.4</td><td rowspan="1" colspan="1">37.3</td><td rowspan="1" colspan="1">27.3</td><td rowspan="1" colspan="1">38.6</td><td rowspan="1" colspan="1">40.6</td><td rowspan="1" colspan="1">38.9</td><td rowspan="1" colspan="1">40.1</td><td rowspan="1" colspan="1">42.0</td></tr><tr><td rowspan="1" colspan="1">Snout to origin of second dorsal fin</td><td rowspan="1" colspan="1">68.1</td><td rowspan="1" colspan="1">67.0</td><td rowspan="1" colspan="1">66.6</td><td rowspan="1" colspan="1">67.3</td><td rowspan="1" colspan="1">66.5</td><td rowspan="1" colspan="1">63.8</td><td rowspan="1" colspan="1">65.1</td><td rowspan="1" colspan="1">65.5</td><td rowspan="1" colspan="1">65.9</td><td rowspan="1" colspan="1">62.8</td><td rowspan="1" colspan="1">63.2</td><td rowspan="1" colspan="1">68.8</td></tr><tr><td rowspan="1" colspan="1">Preanal-fin length</td><td rowspan="1" colspan="1">69.4</td><td rowspan="1" colspan="1">65.6</td><td rowspan="1" colspan="1">67.5</td><td rowspan="1" colspan="1">68.9</td><td rowspan="1" colspan="1">66.5</td><td rowspan="1" colspan="1">66.4</td><td rowspan="1" colspan="1">65.7</td><td rowspan="1" colspan="1">67.7</td><td rowspan="1" colspan="1">67.0</td><td rowspan="1" colspan="1">64.8</td><td rowspan="1" colspan="1">6.7</td><td rowspan="1" colspan="1">67.4</td></tr><tr><td rowspan="1" colspan="1">Prepelvic-fin length</td><td rowspan="1" colspan="1">33.2</td><td rowspan="1" colspan="1">33.2</td><td rowspan="1" colspan="1">35.2</td><td rowspan="1" colspan="1">34.9</td><td rowspan="1" colspan="1">32.8</td><td rowspan="1" colspan="1">34.3</td><td rowspan="1" colspan="1">33.0</td><td rowspan="1" colspan="1">33.5</td><td rowspan="1" colspan="1">32.9</td><td rowspan="1" colspan="1">31.3</td><td rowspan="1" colspan="1">31.8</td><td rowspan="1" colspan="1">32.7</td></tr><tr><td rowspan="1" colspan="1">Second dorsal-fin base</td><td rowspan="1" colspan="1">12.8</td><td rowspan="1" colspan="1">12.5</td><td rowspan="1" colspan="1">11.7</td><td rowspan="1" colspan="1">12.3</td><td rowspan="1" colspan="1">12.2</td><td rowspan="1" colspan="1">11.5</td><td rowspan="1" colspan="1">12.1</td><td rowspan="1" colspan="1">13.1</td><td rowspan="1" colspan="1">11.8</td><td rowspan="1" colspan="1">10.8</td><td rowspan="1" colspan="1">11.1</td><td rowspan="1" colspan="1">12.4</td></tr><tr><td rowspan="1" colspan="1">Anal-fin base</td><td rowspan="1" colspan="1">9.9</td><td rowspan="1" colspan="1">10.5</td><td rowspan="1" colspan="1">9.1</td><td rowspan="1" colspan="1">10.6</td><td rowspan="1" colspan="1">9.6</td><td rowspan="1" colspan="1">9.9</td><td rowspan="1" colspan="1">10.7</td><td rowspan="1" colspan="1">9.7</td><td rowspan="1" colspan="1">9.0</td><td rowspan="1" colspan="1">10.4</td><td rowspan="1" colspan="1">9.4</td><td rowspan="1" colspan="1">10.4</td></tr><tr><td rowspan="1" colspan="1">First dorsal-fin base</td><td rowspan="1" colspan="1">16.7</td><td rowspan="1" colspan="1">18.8</td><td rowspan="1" colspan="1">19.9</td><td rowspan="1" colspan="1">21.8</td><td rowspan="1" colspan="1">17.6</td><td rowspan="1" colspan="1">16.6</td><td rowspan="1" colspan="1">17.4</td><td rowspan="1" colspan="1">17.2</td><td rowspan="1" colspan="1">15.3</td><td rowspan="1" colspan="1">17.3</td><td rowspan="1" colspan="1">16.0</td><td rowspan="1" colspan="1">19.0</td></tr><tr><td rowspan="1" colspan="1">Pectoral-fin base</td><td rowspan="1" colspan="1">4.9</td><td rowspan="1" colspan="1">5.1</td><td rowspan="1" colspan="1">5.2</td><td rowspan="1" colspan="1">5.2</td><td rowspan="1" colspan="1">5.7</td><td rowspan="1" colspan="1">4.7</td><td rowspan="1" colspan="1">4.9</td><td rowspan="1" colspan="1">5.6</td><td rowspan="1" colspan="1">5.0</td><td rowspan="1" colspan="1">5.2</td><td rowspan="1" colspan="1">4.8</td><td rowspan="1" colspan="1">5.4</td></tr><tr><td rowspan="1" colspan="1">Longest dorsal spine</td><td rowspan="1" colspan="1">20.8</td><td rowspan="1" colspan="1">19.9</td><td rowspan="1" colspan="1">21.3</td><td rowspan="1" colspan="1">21.8</td><td rowspan="1" colspan="1">19.7</td><td rowspan="1" colspan="1">18.7</td><td rowspan="1" colspan="1">19.0</td><td rowspan="1" colspan="1">21.3</td><td rowspan="1" colspan="1">20.6</td><td rowspan="1" colspan="1">20.2</td><td rowspan="1" colspan="1">21.2</td><td rowspan="1" colspan="1">20.1</td></tr><tr><td rowspan="1" colspan="1">Longest dorsal ray</td><td rowspan="1" colspan="1">14.6</td><td rowspan="1" colspan="1">14.1</td><td rowspan="1" colspan="1">14.1</td><td rowspan="1" colspan="1">13.4</td><td rowspan="1" colspan="1">14.3</td><td rowspan="1" colspan="1">14.5</td><td rowspan="1" colspan="1">13.2</td><td rowspan="1" colspan="1">13.4</td><td rowspan="1" colspan="1">14.3</td><td rowspan="1" colspan="1">15.4</td><td rowspan="1" colspan="1">15.2</td><td rowspan="1" colspan="1">14.3</td></tr><tr><td rowspan="1" colspan="1">Longest anal ray</td><td rowspan="1" colspan="1">13.9</td><td rowspan="1" colspan="1">13.4</td><td rowspan="1" colspan="1">13.5</td><td rowspan="1" colspan="1">13.7</td><td rowspan="1" colspan="1">13.2</td><td rowspan="1" colspan="1">12.9</td><td rowspan="1" colspan="1">13.6</td><td rowspan="1" colspan="1">13.8</td><td rowspan="1" colspan="1">13.3</td><td rowspan="1" colspan="1">14.7</td><td rowspan="1" colspan="1">14.4</td><td rowspan="1" colspan="1">13.7</td></tr><tr><td rowspan="1" colspan="1">Caudal-fin length</td><td rowspan="1" colspan="1">28.1</td><td rowspan="1" colspan="1">27.1</td><td rowspan="1" colspan="1">26.8</td><td rowspan="1" colspan="1">–</td><td rowspan="1" colspan="1">26.6</td><td rowspan="1" colspan="1">24.9</td><td rowspan="1" colspan="1">25.0</td><td rowspan="1" colspan="1">–</td><td rowspan="1" colspan="1">26.3</td><td rowspan="1" colspan="1">27.5</td><td rowspan="1" colspan="1">28.6</td><td rowspan="1" colspan="1">25.9</td></tr><tr><td rowspan="1" colspan="1">Caudal concavity</td><td rowspan="1" colspan="1">19.1</td><td rowspan="1" colspan="1">18.1</td><td rowspan="1" colspan="1">19.1</td><td rowspan="1" colspan="1">–</td><td rowspan="1" colspan="1">16.4</td><td rowspan="1" colspan="1">16.9</td><td rowspan="1" colspan="1">16.5</td><td rowspan="1" colspan="1">–</td><td rowspan="1" colspan="1">16.7</td><td rowspan="1" colspan="1">19.7</td><td rowspan="1" colspan="1">20.6</td><td rowspan="1" colspan="1">16.8</td></tr><tr><td rowspan="1" colspan="1">Pectoral-fin length</td><td rowspan="1" colspan="1">20.8</td><td rowspan="1" colspan="1">20.3</td><td rowspan="1" colspan="1">20.6</td><td rowspan="1" colspan="1">21.5</td><td rowspan="1" colspan="1">21.2</td><td rowspan="1" colspan="1">19.9</td><td rowspan="1" colspan="1">20.7</td><td rowspan="1" colspan="1">19.8</td><td rowspan="1" colspan="1">20.0</td><td rowspan="1" colspan="1">21.3</td><td rowspan="1" colspan="1">–</td><td rowspan="1" colspan="1">21.7</td></tr><tr><td rowspan="1" colspan="1">Pelvic-fin length</td><td rowspan="1" colspan="1">20.6</td><td rowspan="1" colspan="1">20.3</td><td rowspan="1" colspan="1">20.4</td><td rowspan="1" colspan="1">21.0</td><td rowspan="1" colspan="1">20.1</td><td rowspan="1" colspan="1">19.0</td><td rowspan="1" colspan="1">21.1</td><td rowspan="1" colspan="1">19.8</td><td rowspan="1" colspan="1">20.3</td><td rowspan="1" colspan="1">22.1</td><td rowspan="1" colspan="1">21.1</td><td rowspan="1" colspan="1">21.0</td></tr></tbody></table><table-wrap-foot><fn><p>* Two specimens of <named-content xmlns:xlink="http://www.w3.org/1999/xlink" content-type="dwc:institutional_code" xlink:type="simple">BPBM</named-content> 41252 (103 and 111 mm), from Mauritius were damaged and not included in the table.</p></fn></table-wrap-foot></table-wrap></tp:treatment-sec><ref-list><ref id="B25"><mixed-citation xmlns:xlink="http://www.w3.org/1999/xlink" xlink:type="simple">
          <person-group><name name-style="western"><surname>Lacepède</surname><given-names>BGE</given-names></name></person-group> (<year>1801</year>) <source>Histoire Naturelle des Poissons</source>. <publisher-name>Chez Plassan</publisher-name>, <publisher-loc>Paris</publisher-loc>, <volume>Vol. 3</volume>: <size units="page">558 pp</size>.</mixed-citation></ref><ref id="B39"><mixed-citation xmlns:xlink="http://www.w3.org/1999/xlink" xlink:type="simple">
          <person-group><name name-style="western"><surname>Randall</surname><given-names>JE</given-names></name><name name-style="western"><surname>Anderson</surname><given-names>RC</given-names></name></person-group> (<year>1993</year>) <article-title>Annotated checklist of the epipelagic and shore fishes of the Maldive Islands</article-title>. <source>Ichthyological Bulletin of the J.L.B. Smith Institute of Ichthyology</source> <volume>59</volume>: <fpage>1</fpage>–<lpage>47</lpage>.</mixed-citation></ref><ref id="B41"><mixed-citation xmlns:xlink="http://www.w3.org/1999/xlink" xlink:type="simple">
          <person-group><name name-style="western"><surname>Randall</surname><given-names>JE</given-names></name><name name-style="western"><surname>Allen</surname><given-names>GR</given-names></name><name name-style="western"><surname>Steene</surname><given-names>RC</given-names></name></person-group> (<year>1997</year>) <source>Fishes of the Great Barrier Reef and Coral Sea</source>. <edition>2nd, revised ed.</edition>, <publisher-name>Crawford House Press</publisher-name>, <publisher-loc>Bathurst NSW</publisher-loc>, <size units="page">557 pp</size>.</mixed-citation></ref><ref id="B23"><mixed-citation xmlns:xlink="http://www.w3.org/1999/xlink" xlink:type="simple">
          <person-group><name name-style="western"><surname>Kuiter</surname><given-names>RH</given-names></name></person-group> (<year>1998</year>) <source>Photo Guide to Fishes of the Maldives.</source> <publisher-name>Apollo Bay</publisher-name>, <publisher-loc>Victoria, Atoll Editions</publisher-loc>, <size units="page">257 pp</size>.</mixed-citation></ref><ref id="B3"><mixed-citation xmlns:xlink="http://www.w3.org/1999/xlink" xlink:type="simple">
          <person-group><name name-style="western"><surname>Anderson</surname><given-names>RC</given-names></name></person-group> (<year>2005</year>) <source>Reef Fishes of the Maldives.</source> <publisher-name>Manta Marine</publisher-name>, <publisher-loc>Malé</publisher-loc>, <size units="page">136 pp</size>.</mixed-citation></ref><ref id="B2"><mixed-citation xmlns:xlink="http://www.w3.org/1999/xlink" xlink:type="simple">
          <person-group><name name-style="western"><surname>Allen</surname><given-names>GR</given-names></name><name name-style="western"><surname>Steene</surname><given-names>RC</given-names></name><name name-style="western"><surname>Orchard</surname><given-names>M</given-names></name></person-group> (<year>2007</year>) <source>Fishes of Christmas Island</source>, <edition>second edition</edition>. <publisher-name>Christmas Island Natural History Association</publisher-name>, <size units="page">284 pp</size>.</mixed-citation></ref><ref id="B31"><mixed-citation xmlns:xlink="http://www.w3.org/1999/xlink" xlink:type="simple">
          <person-group><name name-style="western"><surname>Okamura</surname><given-names>O</given-names></name><name name-style="western"><surname>Amaoka</surname><given-names>K</given-names></name></person-group> (<year>1997</year>) <source>Sea Fishes of Japan</source>. <publisher-name>Yama- Kei Publishers Co., Ltd.</publisher-name>, <publisher-loc>Tokyo</publisher-loc>, <size units="page">784 pp</size>. <comment>[In Japanese]</comment></mixed-citation></ref><ref id="B38"><mixed-citation xmlns:xlink="http://www.w3.org/1999/xlink" xlink:type="simple">
          <person-group><name name-style="western"><surname>Randall</surname><given-names>JE</given-names></name></person-group> (<year>2007</year>) <source>Reef and shore fishes of the Hawaiian Islands.</source> Sea Grant College Program, <publisher-name>University of Hawai’i</publisher-name>, <publisher-loc>Honolulu</publisher-loc>, <size units="page">546 pp</size>.</mixed-citation></ref><ref id="B29"><mixed-citation xmlns:xlink="http://www.w3.org/1999/xlink" xlink:type="simple">
          <person-group><name name-style="western"><surname>Myers</surname><given-names>RF</given-names></name></person-group> (<year>1999</year>) <source>Micronesian Reef Fishes.</source> <publisher-name>Coral Graphics</publisher-name>, <publisher-loc>Guam</publisher-loc>, <size units="page">314 pp</size>.</mixed-citation></ref><ref id="B27"><mixed-citation xmlns:xlink="http://www.w3.org/1999/xlink" xlink:type="simple">
          <person-group><name name-style="western"><surname>Matsunuma</surname><given-names>M</given-names></name><name name-style="western"><surname>Motomura</surname><given-names>H</given-names></name><name name-style="western"><surname>Matsuura</surname><given-names>K</given-names></name><name name-style="western"><surname>Shazili</surname><given-names>NAM</given-names></name><name name-style="western"><surname>Ambak</surname><given-names>MA</given-names></name></person-group> (<year>2011</year>) <source>Fishes of Terengganu – east coast of Malay Peninsula, Malaysia.</source> <publisher-name>National Museum of Nature and Science</publisher-name>, <publisher-loc>Universiti Malaysia Terengganu and Kagoshima University Museum</publisher-loc>, <size units="page">251 pp</size>.</mixed-citation></ref><ref id="B44"><mixed-citation xmlns:xlink="http://www.w3.org/1999/xlink" xlink:type="simple">
          <person-group><name name-style="western"><surname>Uiblein</surname><given-names>F</given-names></name></person-group> (<year>2011</year>) <article-title>Taxonomic review of Western Indian Ocean goatﬁshes of the genus <italic><tp:taxon-name><tp:taxon-name-part taxon-name-part-type="genus">Mulloidichthys</tp:taxon-name-part></tp:taxon-name></italic> (Family <tp:taxon-name><tp:taxon-name-part taxon-name-part-type="family">Mullidae</tp:taxon-name-part></tp:taxon-name>), with description of a new species and remarks on colour and body form variation in Indo-West Pacific species.</article-title> <source>Smithiana Bulletin</source> <volume>13</volume>: <fpage>51</fpage>–<lpage>73</lpage>.</mixed-citation></ref><ref id="B1"><mixed-citation xmlns:xlink="http://www.w3.org/1999/xlink" xlink:type="simple">
          <person-group><name name-style="western"><surname>Allen</surname><given-names>GR</given-names></name><name name-style="western"><surname>Erdmann</surname><given-names>MV</given-names></name></person-group> (<year>2012</year>) <source>Reef fishes of the East Indies. Volumes I–III.</source> <publisher-name>Tropical Reef Research</publisher-name>, <publisher-loc>Perth Australia</publisher-loc>, <size units="page">1260 pp</size>.</mixed-citation></ref><ref id="B36"><mixed-citation xmlns:xlink="http://www.w3.org/1999/xlink" xlink:type="simple">
          <person-group><name name-style="western"><surname>Randall</surname><given-names>JE</given-names></name></person-group> (<year>2002</year>) <article-title><tp:taxon-name><tp:taxon-name-part taxon-name-part-type="family">Mullidae</tp:taxon-name-part></tp:taxon-name>, goatfishes (surmullets).</article-title> In: <person-group><name name-style="western"><surname>Carpenter</surname><given-names>KE</given-names></name><name name-style="western"><surname>Niem</surname><given-names>VH</given-names></name></person-group> (<role>Eds</role>) <source>The Living Marine Resources of the Western Central Pacific, Bony fishes part 3 (<tp:taxon-name><tp:taxon-name-part taxon-name-part-type="family">Menidae</tp:taxon-name-part></tp:taxon-name> to <tp:taxon-name><tp:taxon-name-part taxon-name-part-type="family">Pomacentridae</tp:taxon-name-part></tp:taxon-name>)</source>. <publisher-name>FAO</publisher-name>, <publisher-loc>Rome</publisher-loc>, <fpage>3175</fpage>–<lpage>3200</lpage>.</mixed-citation></ref><ref id="B22"><mixed-citation xmlns:xlink="http://www.w3.org/1999/xlink" xlink:type="simple">
          <person-group><name name-style="western"><surname>Kimura</surname><given-names>M</given-names></name></person-group> (<year>1980</year>) <article-title>A simple method for estimating evolutionary rates of base substitutions through comparative studies of nucleotide sequences.</article-title> <source>Journal of Molecular Evolution</source> <volume>16</volume>(<issue>2</issue>): <fpage>111</fpage>–<lpage>120</lpage>. doi: <ext-link xlink:type="simple" ext-link-type="doi" xlink:href="10.1007/BF01731581">10.1007/BF01731581</ext-link></mixed-citation></ref><ref id="B12"><mixed-citation xmlns:xlink="http://www.w3.org/1999/xlink" xlink:type="simple">
          <person-group><name name-style="western"><surname>Fernandez-Silva</surname><given-names>I</given-names></name><name name-style="western"><surname>Randall</surname><given-names>JE</given-names></name><name name-style="western"><surname>Coleman</surname><given-names>RR</given-names></name><name name-style="western"><surname>DiBattista</surname><given-names>JD</given-names></name><name name-style="western"><surname>Rocha</surname><given-names>LA</given-names></name><name name-style="western"><surname>Reimer</surname><given-names>JD</given-names></name><name name-style="western"><surname>Meyer</surname><given-names>CG</given-names></name><name name-style="western"><surname>Bowen</surname><given-names>BW</given-names></name></person-group> (<year>2015</year>) <article-title>Yellow tails in a Red Sea: phylogeography of the Indo-Pacific goatfish <italic><tp:taxon-name><tp:taxon-name-part taxon-name-part-type="genus">Mulloidichthys</tp:taxon-name-part> <tp:taxon-name-part taxon-name-part-type="species">flavolineatus</tp:taxon-name-part></tp:taxon-name></italic> reveals isolation in peripheral provinces and cryptic evolutionary lineages.</article-title> <source>Journal of Biogeography</source> <volume>42</volume>(<issue>12</issue>): <fpage>2402</fpage>–<lpage>2413</lpage>. doi: <ext-link xlink:type="simple" ext-link-type="doi" xlink:href="10.1111/jbi.12598">10.1111/jbi.12598</ext-link></mixed-citation></ref></ref-list></tp:taxon-treatment>
